# Supplementary material for: Phenotypic effects of dietary stress in combination with a respiratory chain bypass in mice
Source: Physiol Rep. 2019 Jul 2;7(13):e14159. doi: 10.14814/phy2.14159 (PMC6606514; doi:10.14814/phy2.14159)
Supplement: Supplementary file 1 — Table S1 . Statistical analyses for Figure 1 [file PHY2-7-e14159-s001.xls]

## Sheet: Fig 1A - 2way ANOVA of high fat
Tables S1
Statistical analyses for Figure 1
This sheet: analyses for Fig. 1A
Within each row	compare columns (simple effects within rows)
Number of families	41
Number of comparisons per family	6
Alpha	0.05
Tukey's multiple comparisons test	Predicted (LS) mean diff.	95.00% CI of diff.	Significant?	Summary	Adjusted P Value
0
Wild type Chow vs. Aox Chow	0.9083	-2.572 to 4.389	No	ns	0.9078
Wild type Chow vs. Wild type High Fat	0.4875	-2.735 to 3.710	No	ns	0.98
Wild type Chow vs. Aox High Fat	0.7821	-2.554 to 4.118	No	ns	0.931
Aox Chow vs. Wild type High Fat	-0.4208	-3.902 to 3.060	No	ns	0.9896
Aox Chow vs. Aox High Fat	-0.1262	-3.712 to 3.460	No	ns	0.9997
Wild type High Fat vs. Aox High Fat	0.2946	-3.041 to 3.630	No	ns	0.9959
1
Wild type Chow vs. Aox Chow	0.9833	-2.497 to 4.464	No	ns	0.8863
Wild type Chow vs. Wild type High Fat	-1.062	-4.285 to 2.160	No	ns	0.8311
Wild type Chow vs. Aox High Fat	-0.9286	-4.264 to 2.407	No	ns	0.8906
Aox Chow vs. Wild type High Fat	-2.046	-5.527 to 1.435	No	ns	0.4302
Aox Chow vs. Aox High Fat	-1.912	-5.498 to 1.674	No	ns	0.5171
Wild type High Fat vs. Aox High Fat	0.1339	-3.202 to 3.470	No	ns	0.9996
2
Wild type Chow vs. Aox Chow	0.8333	-2.647 to 4.314	No	ns	0.9269
Wild type Chow vs. Wild type High Fat	-2.2	-5.423 to 1.023	No	ns	0.2949
Wild type Chow vs. Aox High Fat	-1.336	-4.671 to 2.000	No	ns	0.7315
Aox Chow vs. Wild type High Fat	-3.033	-6.514 to 0.4475	No	ns	0.1126
Aox Chow vs. Aox High Fat	-2.169	-5.755 to 1.417	No	ns	0.404
Wild type High Fat vs. Aox High Fat	0.8643	-2.471 to 4.200	No	ns	0.9095
3
Wild type Chow vs. Aox Chow	1.254	-2.227 to 4.735	No	ns	0.7902
Wild type Chow vs. Wild type High Fat	-3.075	-6.298 to 0.1476	No	ns	0.0677
Wild type Chow vs. Aox High Fat	-3.37	-6.705 to -0.03394	Yes	*	0.0466
Aox Chow vs. Wild type High Fat	-4.329	-7.810 to -0.8484	Yes	**	0.0077
Aox Chow vs. Aox High Fat	-4.624	-8.210 to -1.038	Yes	**	0.0052
Wild type High Fat vs. Aox High Fat	-0.2946	-3.630 to 3.041	No	ns	0.9959
4
Wild type Chow vs. Aox Chow	0.7542	-2.727 to 4.235	No	ns	0.9445
Wild type Chow vs. Wild type High Fat	-4.662	-7.885 to -1.440	Yes	**	0.0012
Wild type Chow vs. Aox High Fat	-5.698	-9.034 to -2.363	Yes	****	<0.0001
Aox Chow vs. Wild type High Fat	-5.417	-8.897 to -1.936	Yes	***	0.0004
Aox Chow vs. Aox High Fat	-6.452	-10.04 to -2.867	Yes	****	<0.0001
Wild type High Fat vs. Aox High Fat	-1.036	-4.371 to 2.300	No	ns	0.8548
5
Wild type Chow vs. Aox Chow	1.45	-2.031 to 4.931	No	ns	0.7066
Wild type Chow vs. Wild type High Fat	-4.95	-8.173 to -1.727	Yes	***	0.0005
Wild type Chow vs. Aox High Fat	-5.95	-9.286 to -2.614	Yes	****	<0.0001
Aox Chow vs. Wild type High Fat	-6.4	-9.881 to -2.919	Yes	****	<0.0001
Aox Chow vs. Aox High Fat	-7.4	-10.99 to -3.814	Yes	****	<0.0001
Wild type High Fat vs. Aox High Fat	-1	-4.336 to 2.336	No	ns	0.8673
6
Wild type Chow vs. Aox Chow	1.217	-2.264 to 4.697	No	ns	0.805
Wild type Chow vs. Wild type High Fat	-5.912	-9.135 to -2.690	Yes	****	<0.0001
Wild type Chow vs. Aox High Fat	-6.657	-9.993 to -3.321	Yes	****	<0.0001
Aox Chow vs. Wild type High Fat	-7.129	-10.61 to -3.648	Yes	****	<0.0001
Aox Chow vs. Aox High Fat	-7.874	-11.46 to -4.288	Yes	****	<0.0001
Wild type High Fat vs. Aox High Fat	-0.7446	-4.080 to 2.591	No	ns	0.9397
7
Wild type Chow vs. Aox Chow	1.013	-2.468 to 4.493	No	ns	0.8772
Wild type Chow vs. Wild type High Fat	-7.475	-10.70 to -4.252	Yes	****	<0.0001
Wild type Chow vs. Aox High Fat	-7.845	-11.18 to -4.509	Yes	****	<0.0001
Aox Chow vs. Wild type High Fat	-8.487	-11.97 to -5.007	Yes	****	<0.0001
Aox Chow vs. Aox High Fat	-8.857	-12.44 to -5.271	Yes	****	<0.0001
Wild type High Fat vs. Aox High Fat	-0.3696	-3.705 to 2.966	No	ns	0.9919
8
Wild type Chow vs. Aox Chow	0.8792	-2.602 to 4.360	No	ns	0.9155
Wild type Chow vs. Wild type High Fat	-9.137	-12.36 to -5.915	Yes	****	<0.0001
Wild type Chow vs. Aox High Fat	-9.745	-13.08 to -6.409	Yes	****	<0.0001
Aox Chow vs. Wild type High Fat	-10.02	-13.50 to -6.536	Yes	****	<0.0001
Aox Chow vs. Aox High Fat	-10.62	-14.21 to -7.038	Yes	****	<0.0001
Wild type High Fat vs. Aox High Fat	-0.6071	-3.943 to 2.729	No	ns	0.9659
9
Wild type Chow vs. Aox Chow	0.9792	-2.502 to 4.460	No	ns	0.8875
Wild type Chow vs. Wild type High Fat	-10.16	-13.39 to -6.940	Yes	****	<0.0001
Wild type Chow vs. Aox High Fat	-11.49	-14.82 to -8.152	Yes	****	<0.0001
Aox Chow vs. Wild type High Fat	-11.14	-14.62 to -7.661	Yes	****	<0.0001
Aox Chow vs. Aox High Fat	-12.47	-16.05 to -8.881	Yes	****	<0.0001
Wild type High Fat vs. Aox High Fat	-1.325	-4.661 to 2.011	No	ns	0.7364
10
Wild type Chow vs. Aox Chow	0.03333	-3.688 to 3.754	No	ns	>0.9999
Wild type Chow vs. Wild type High Fat	-12.7	-16.18 to -9.223	Yes	****	<0.0001
Wild type Chow vs. Aox High Fat	-12.7	-16.60 to -8.794	Yes	****	<0.0001
Aox Chow vs. Wild type High Fat	-12.74	-16.22 to -9.257	Yes	****	<0.0001
Aox Chow vs. Aox High Fat	-12.73	-16.63 to -8.827	Yes	****	<0.0001
Wild type High Fat vs. Aox High Fat	0.0075	-3.667 to 3.682	No	ns	>0.9999
11
Wild type Chow vs. Aox Chow	-0.01667	-3.738 to 3.704	No	ns	>0.9999
Wild type Chow vs. Wild type High Fat	-13.79	-17.27 to -10.31	Yes	****	<0.0001
Wild type Chow vs. Aox High Fat	-13.58	-17.48 to -9.674	Yes	****	<0.0001
Aox Chow vs. Wild type High Fat	-13.78	-17.26 to -10.29	Yes	****	<0.0001
Aox Chow vs. Aox High Fat	-13.56	-17.46 to -9.657	Yes	****	<0.0001
Wild type High Fat vs. Aox High Fat	0.215	-3.459 to 3.889	No	ns	0.9988
12
Wild type Chow vs. Aox Chow	0.06667	-3.654 to 3.788	No	ns	>0.9999
Wild type Chow vs. Wild type High Fat	-14.46	-17.94 to -10.98	Yes	****	<0.0001
Wild type Chow vs. Aox High Fat	-15.01	-18.92 to -11.11	Yes	****	<0.0001
Aox Chow vs. Wild type High Fat	-14.53	-18.01 to -11.04	Yes	****	<0.0001
Aox Chow vs. Aox High Fat	-15.08	-18.98 to -11.18	Yes	****	<0.0001
Wild type High Fat vs. Aox High Fat	-0.555	-4.229 to 3.119	No	ns	0.98
13
Wild type Chow vs. Aox Chow	-0.2667	-3.988 to 3.454	No	ns	0.9978
Wild type Chow vs. Wild type High Fat	-14.49	-17.97 to -11.01	Yes	****	<0.0001
Wild type Chow vs. Aox High Fat	-15.55	-19.45 to -11.64	Yes	****	<0.0001
Aox Chow vs. Wild type High Fat	-14.23	-17.71 to -10.74	Yes	****	<0.0001
Aox Chow vs. Aox High Fat	-15.28	-19.18 to -11.38	Yes	****	<0.0001
Wild type High Fat vs. Aox High Fat	-1.055	-4.729 to 2.619	No	ns	0.8813
14
Wild type Chow vs. Aox Chow	-0.8333	-4.554 to 2.888	No	ns	0.9391
Wild type Chow vs. Wild type High Fat	-15.29	-18.77 to -11.81	Yes	****	<0.0001
Wild type Chow vs. Aox High Fat	-16.95	-20.85 to -13.05	Yes	****	<0.0001
Aox Chow vs. Wild type High Fat	-14.45	-17.93 to -10.97	Yes	****	<0.0001
Aox Chow vs. Aox High Fat	-16.12	-20.02 to -12.21	Yes	****	<0.0001
Wild type High Fat vs. Aox High Fat	-1.663	-5.337 to 2.012	No	ns	0.6494
15
Wild type Chow vs. Aox Chow	-0.425	-4.146 to 3.296	No	ns	0.9912
Wild type Chow vs. Wild type High Fat	-14.9	-18.38 to -11.42	Yes	****	<0.0001
Wild type Chow vs. Aox High Fat	-16.62	-20.52 to -12.72	Yes	****	<0.0001
Aox Chow vs. Wild type High Fat	-14.47	-17.95 to -10.99	Yes	****	<0.0001
Aox Chow vs. Aox High Fat	-16.19	-20.10 to -12.29	Yes	****	<0.0001
Wild type High Fat vs. Aox High Fat	-1.723	-5.397 to 1.952	No	ns	0.6228
16
Wild type Chow vs. Aox Chow	-0.1667	-3.888 to 3.554	No	ns	0.9995
Wild type Chow vs. Wild type High Fat	-14.39	-17.87 to -10.91	Yes	****	<0.0001
Wild type Chow vs. Aox High Fat	-16.11	-20.01 to -12.21	Yes	****	<0.0001
Aox Chow vs. Wild type High Fat	-14.22	-17.70 to -10.74	Yes	****	<0.0001
Aox Chow vs. Aox High Fat	-15.94	-19.85 to -12.04	Yes	****	<0.0001
Wild type High Fat vs. Aox High Fat	-1.722	-5.397 to 1.952	No	ns	0.6228
17
Wild type Chow vs. Aox Chow	-0.5167	-4.238 to 3.204	No	ns	0.9844
Wild type Chow vs. Wild type High Fat	-14.52	-18.00 to -11.04	Yes	****	<0.0001
Wild type Chow vs. Aox High Fat	-15.98	-19.89 to -12.08	Yes	****	<0.0001
Aox Chow vs. Wild type High Fat	-14	-17.48 to -10.52	Yes	****	<0.0001
Aox Chow vs. Aox High Fat	-15.47	-19.37 to -11.56	Yes	****	<0.0001
Wild type High Fat vs. Aox High Fat	-1.462	-5.137 to 2.212	No	ns	0.7351
18
Wild type Chow vs. Aox Chow	-0.1833	-3.904 to 3.538	No	ns	0.9993
Wild type Chow vs. Wild type High Fat	-14.32	-17.80 to -10.84	Yes	****	<0.0001
Wild type Chow vs. Aox High Fat	-15.4	-19.31 to -11.50	Yes	****	<0.0001
Aox Chow vs. Wild type High Fat	-14.14	-17.62 to -10.66	Yes	****	<0.0001
Aox Chow vs. Aox High Fat	-15.22	-19.12 to -11.32	Yes	****	<0.0001
Wild type High Fat vs. Aox High Fat	-1.082	-4.757 to 2.592	No	ns	0.8731
19
Wild type Chow vs. Aox Chow	-0.5167	-4.238 to 3.204	No	ns	0.9844
Wild type Chow vs. Wild type High Fat	-13.48	-16.96 to -9.998	Yes	****	<0.0001
Wild type Chow vs. Aox High Fat	-15.26	-19.16 to -11.35	Yes	****	<0.0001
Aox Chow vs. Wild type High Fat	-12.96	-16.44 to -9.482	Yes	****	<0.0001
Aox Chow vs. Aox High Fat	-14.74	-18.64 to -10.84	Yes	****	<0.0001
Wild type High Fat vs. Aox High Fat	-1.777	-5.452 to 1.897	No	ns	0.5982
20
Wild type Chow vs. Aox Chow	-0.1833	-3.904 to 3.538	No	ns	0.9993
Wild type Chow vs. Wild type High Fat	-14.8	-18.28 to -11.32	Yes	****	<0.0001
Wild type Chow vs. Aox High Fat	-16.88	-20.78 to -12.97	Yes	****	<0.0001
Aox Chow vs. Wild type High Fat	-14.62	-18.10 to -11.14	Yes	****	<0.0001
Aox Chow vs. Aox High Fat	-16.69	-20.60 to -12.79	Yes	****	<0.0001
Wild type High Fat vs. Aox High Fat	-2.072	-5.747 to 1.602	No	ns	0.4674
21
Wild type Chow vs. Aox Chow	-0.4833	-4.204 to 3.238	No	ns	0.9871
Wild type Chow vs. Wild type High Fat	-14.61	-18.09 to -11.13	Yes	****	<0.0001
Wild type Chow vs. Aox High Fat	-16.96	-20.86 to -13.06	Yes	****	<0.0001
Aox Chow vs. Wild type High Fat	-14.13	-17.61 to -10.65	Yes	****	<0.0001
Aox Chow vs. Aox High Fat	-16.48	-20.38 to -12.57	Yes	****	<0.0001
Wild type High Fat vs. Aox High Fat	-2.347	-6.022 to 1.327	No	ns	0.3542
22
Wild type Chow vs. Aox Chow	-0.1667	-3.888 to 3.554	No	ns	0.9995
Wild type Chow vs. Wild type High Fat	-14.33	-17.81 to -10.85	Yes	****	<0.0001
Wild type Chow vs. Aox High Fat	-15.8	-19.70 to -11.89	Yes	****	<0.0001
Aox Chow vs. Wild type High Fat	-14.16	-17.64 to -10.68	Yes	****	<0.0001
Aox Chow vs. Aox High Fat	-15.63	-19.53 to -11.73	Yes	****	<0.0001
Wild type High Fat vs. Aox High Fat	-1.467	-5.142 to 2.207	No	ns	0.7331
23
Wild type Chow vs. Aox Chow	-0.45	-4.171 to 3.271	No	ns	0.9895
Wild type Chow vs. Wild type High Fat	-14.42	-17.90 to -10.94	Yes	****	<0.0001
Wild type Chow vs. Aox High Fat	-16.14	-20.04 to -12.23	Yes	****	<0.0001
Aox Chow vs. Wild type High Fat	-13.97	-17.45 to -10.49	Yes	****	<0.0001
Aox Chow vs. Aox High Fat	-15.69	-19.59 to -11.78	Yes	****	<0.0001
Wild type High Fat vs. Aox High Fat	-1.72	-5.394 to 1.954	No	ns	0.6239
24
Wild type Chow vs. Aox Chow	-0.01667	-3.738 to 3.704	No	ns	>0.9999
Wild type Chow vs. Wild type High Fat	-14.84	-18.32 to -11.36	Yes	****	<0.0001
Wild type Chow vs. Aox High Fat	-16.67	-20.57 to -12.77	Yes	****	<0.0001
Aox Chow vs. Wild type High Fat	-14.82	-18.30 to -11.34	Yes	****	<0.0001
Aox Chow vs. Aox High Fat	-16.65	-20.56 to -12.75	Yes	****	<0.0001
Wild type High Fat vs. Aox High Fat	-1.832	-5.507 to 1.842	No	ns	0.5736
25
Wild type Chow vs. Aox Chow	-0.8667	-4.588 to 2.854	No	ns	0.9322
Wild type Chow vs. Wild type High Fat	-15.13	-18.61 to -11.64	Yes	****	<0.0001
Wild type Chow vs. Aox High Fat	-16.25	-20.15 to -12.35	Yes	****	<0.0001
Aox Chow vs. Wild type High Fat	-14.26	-17.74 to -10.78	Yes	****	<0.0001
Aox Chow vs. Aox High Fat	-15.38	-19.29 to -11.48	Yes	****	<0.0001
Wild type High Fat vs. Aox High Fat	-1.125	-4.799 to 2.549	No	ns	0.8599
26
Wild type Chow vs. Aox Chow	-0.4833	-4.204 to 3.238	No	ns	0.9871
Wild type Chow vs. Wild type High Fat	-14.52	-18.00 to -11.04	Yes	****	<0.0001
Wild type Chow vs. Aox High Fat	-16.63	-20.54 to -12.73	Yes	****	<0.0001
Aox Chow vs. Wild type High Fat	-14.04	-17.52 to -10.56	Yes	****	<0.0001
Aox Chow vs. Aox High Fat	-16.15	-20.05 to -12.25	Yes	****	<0.0001
Wild type High Fat vs. Aox High Fat	-2.112	-5.787 to 1.562	No	ns	0.4502
27
Wild type Chow vs. Aox Chow	-0.1	-3.821 to 3.621	No	ns	0.9999
Wild type Chow vs. Wild type High Fat	-14.17	-17.65 to -10.69	Yes	****	<0.0001
Wild type Chow vs. Aox High Fat	-16.23	-20.14 to -12.33	Yes	****	<0.0001
Aox Chow vs. Wild type High Fat	-14.07	-17.55 to -10.59	Yes	****	<0.0001
Aox Chow vs. Aox High Fat	-16.13	-20.04 to -12.23	Yes	****	<0.0001
Wild type High Fat vs. Aox High Fat	-2.062	-5.737 to 1.612	No	ns	0.4717
28
Wild type Chow vs. Aox Chow	-0.3167	-4.038 to 3.404	No	ns	0.9963
Wild type Chow vs. Wild type High Fat	-13.77	-17.25 to -10.29	Yes	****	<0.0001
Wild type Chow vs. Aox High Fat	-15.6	-19.51 to -11.70	Yes	****	<0.0001
Aox Chow vs. Wild type High Fat	-13.45	-16.93 to -9.973	Yes	****	<0.0001
Aox Chow vs. Aox High Fat	-15.29	-19.19 to -11.38	Yes	****	<0.0001
Wild type High Fat vs. Aox High Fat	-1.832	-5.507 to 1.842	No	ns	0.5736
29
Wild type Chow vs. Aox Chow	-0.6667	-4.388 to 3.054	No	ns	0.9674
Wild type Chow vs. Wild type High Fat	-14.08	-17.56 to -10.59	Yes	****	<0.0001
Wild type Chow vs. Aox High Fat	-15.83	-19.73 to -11.93	Yes	****	<0.0001
Aox Chow vs. Wild type High Fat	-13.41	-16.89 to -9.928	Yes	****	<0.0001
Aox Chow vs. Aox High Fat	-15.16	-19.07 to -11.26	Yes	****	<0.0001
Wild type High Fat vs. Aox High Fat	-1.755	-5.429 to 1.919	No	ns	0.6083
30
Wild type Chow vs. Aox Chow	-0.65	-4.371 to 3.071	No	ns	0.9697
Wild type Chow vs. Wild type High Fat	-13.83	-17.31 to -10.35	Yes	****	<0.0001
Wild type Chow vs. Aox High Fat	-15.4	-19.30 to -11.49	Yes	****	<0.0001
Aox Chow vs. Wild type High Fat	-13.18	-16.66 to -9.698	Yes	****	<0.0001
Aox Chow vs. Aox High Fat	-14.75	-18.65 to -10.84	Yes	****	<0.0001
Wild type High Fat vs. Aox High Fat	-1.567	-5.242 to 2.107	No	ns	0.6908
31
Wild type Chow vs. Aox Chow	-0.05	-3.771 to 3.671	No	ns	>0.9999
Wild type Chow vs. Wild type High Fat	-13.6	-17.08 to -10.12	Yes	****	<0.0001
Wild type Chow vs. Aox High Fat	-15.31	-19.21 to -11.40	Yes	****	<0.0001
Aox Chow vs. Wild type High Fat	-13.55	-17.03 to -10.07	Yes	****	<0.0001
Aox Chow vs. Aox High Fat	-15.26	-19.16 to -11.35	Yes	****	<0.0001
Wild type High Fat vs. Aox High Fat	-1.702	-5.377 to 1.972	No	ns	0.6317
32
Wild type Chow vs. Aox Chow	-0.06667	-3.788 to 3.654	No	ns	>0.9999
Wild type Chow vs. Wild type High Fat	-14.01	-17.49 to -10.53	Yes	****	<0.0001
Wild type Chow vs. Aox High Fat	-15.5	-19.40 to -11.60	Yes	****	<0.0001
Aox Chow vs. Wild type High Fat	-13.95	-17.43 to -10.47	Yes	****	<0.0001
Aox Chow vs. Aox High Fat	-15.43	-19.34 to -11.53	Yes	****	<0.0001
Wild type High Fat vs. Aox High Fat	-1.487	-5.162 to 2.187	No	ns	0.7248
33
Wild type Chow vs. Aox Chow	-0.03333	-3.754 to 3.688	No	ns	>0.9999
Wild type Chow vs. Wild type High Fat	-13.03	-16.51 to -9.553	Yes	****	<0.0001
Wild type Chow vs. Aox High Fat	-16.01	-19.92 to -12.11	Yes	****	<0.0001
Aox Chow vs. Wild type High Fat	-13	-16.48 to -9.519	Yes	****	<0.0001
Aox Chow vs. Aox High Fat	-15.98	-19.88 to -12.08	Yes	****	<0.0001
Wild type High Fat vs. Aox High Fat	-2.98	-6.654 to 0.6943	No	ns	0.1579
34
Wild type Chow vs. Aox Chow	-0.3167	-4.038 to 3.404	No	ns	0.9963
Wild type Chow vs. Wild type High Fat	-13.61	-17.09 to -10.13	Yes	****	<0.0001
Wild type Chow vs. Aox High Fat	-16.83	-20.73 to -12.93	Yes	****	<0.0001
Aox Chow vs. Wild type High Fat	-13.3	-16.78 to -9.815	Yes	****	<0.0001
Aox Chow vs. Aox High Fat	-16.51	-20.42 to -12.61	Yes	****	<0.0001
Wild type High Fat vs. Aox High Fat	-3.217	-6.892 to 0.4568	No	ns	0.1099
35
Wild type Chow vs. Aox Chow	0.2833	-3.438 to 4.004	No	ns	0.9973
Wild type Chow vs. Wild type High Fat	-14.48	-17.96 to -10.99	Yes	****	<0.0001
Wild type Chow vs. Aox High Fat	-16.59	-20.49 to -12.69	Yes	****	<0.0001
Aox Chow vs. Wild type High Fat	-14.76	-18.24 to -11.28	Yes	****	<0.0001
Aox Chow vs. Aox High Fat	-16.87	-20.78 to -12.97	Yes	****	<0.0001
Wild type High Fat vs. Aox High Fat	-2.115	-5.789 to 1.559	No	ns	0.4491
36
Wild type Chow vs. Aox Chow	0.2333	-3.488 to 3.954	No	ns	0.9985
Wild type Chow vs. Wild type High Fat	-14.99	-18.47 to -11.51	Yes	****	<0.0001
Wild type Chow vs. Aox High Fat	-15.77	-19.67 to -11.87	Yes	****	<0.0001
Aox Chow vs. Wild type High Fat	-15.22	-18.70 to -11.74	Yes	****	<0.0001
Aox Chow vs. Aox High Fat	-16	-19.91 to -12.10	Yes	****	<0.0001
Wild type High Fat vs. Aox High Fat	-0.7825	-4.457 to 2.892	No	ns	0.9471
37
Wild type Chow vs. Aox Chow	0.55	-3.171 to 4.271	No	ns	0.9813
Wild type Chow vs. Wild type High Fat	-14.05	-17.53 to -10.57	Yes	****	<0.0001
Wild type Chow vs. Aox High Fat	-16.12	-20.03 to -12.22	Yes	****	<0.0001
Aox Chow vs. Wild type High Fat	-14.6	-18.08 to -11.12	Yes	****	<0.0001
Aox Chow vs. Aox High Fat	-16.67	-20.58 to -12.77	Yes	****	<0.0001
Wild type High Fat vs. Aox High Fat	-2.077	-5.752 to 1.597	No	ns	0.4652
38
Wild type Chow vs. Aox Chow	0.1167	-3.604 to 3.838	No	ns	0.9998
Wild type Chow vs. Wild type High Fat	-13.43	-16.91 to -9.953	Yes	****	<0.0001
Wild type Chow vs. Aox High Fat	-15.31	-19.22 to -11.41	Yes	****	<0.0001
Aox Chow vs. Wild type High Fat	-13.55	-17.03 to -10.07	Yes	****	<0.0001
Aox Chow vs. Aox High Fat	-15.43	-19.33 to -11.53	Yes	****	<0.0001
Wild type High Fat vs. Aox High Fat	-1.88	-5.554 to 1.794	No	ns	0.5523
39
Wild type Chow vs. Aox Chow	0.65	-3.071 to 4.371	No	ns	0.9697
Wild type Chow vs. Wild type High Fat	-13.56	-17.04 to -10.08	Yes	****	<0.0001
Wild type Chow vs. Aox High Fat	-14.67	-18.57 to -10.77	Yes	****	<0.0001
Aox Chow vs. Wild type High Fat	-14.21	-17.69 to -10.73	Yes	****	<0.0001
Aox Chow vs. Aox High Fat	-15.32	-19.22 to -11.42	Yes	****	<0.0001
Wild type High Fat vs. Aox High Fat	-1.107	-4.782 to 2.567	No	ns	0.8654
40
Wild type Chow vs. Aox Chow	-0.15	-3.871 to 3.571	No	ns	0.9996
Wild type Chow vs. Wild type High Fat	-15.15	-18.63 to -11.67	Yes	****	<0.0001
Wild type Chow vs. Aox High Fat	-16.41	-20.31 to -12.51	Yes	****	<0.0001
Aox Chow vs. Wild type High Fat	-15	-18.48 to -11.52	Yes	****	<0.0001
Aox Chow vs. Aox High Fat	-16.26	-20.16 to -12.36	Yes	****	<0.0001
Wild type High Fat vs. Aox High Fat	-1.26	-4.934 to 2.414	No	ns	0.8139
Test details	Predicted (LS) mean 1	Predicted (LS) mean 2	Predicted (LS) mean diff.	SE of diff.	N1	N2	q	DF
0
Wild type Chow vs. Aox Chow	25.43	24.52	0.9083	1.352	8	6	0.9499	901
Wild type Chow vs. Wild type High Fat	25.43	24.94	0.4875	1.252	8	8	0.5506	901
Wild type Chow vs. Aox High Fat	25.43	24.64	0.7821	1.296	8	7	0.8535	901
Aox Chow vs. Wild type High Fat	24.52	24.94	-0.4208	1.352	6	8	0.4401	901
Aox Chow vs. Aox High Fat	24.52	24.64	-0.1262	1.393	6	7	0.1281	901
Wild type High Fat vs. Aox High Fat	24.94	24.64	0.2946	1.296	8	7	0.3215	901
1
Wild type Chow vs. Aox Chow	26.8	25.82	0.9833	1.352	8	6	1.028	901
Wild type Chow vs. Wild type High Fat	26.8	27.86	-1.062	1.252	8	8	1.2	901
Wild type Chow vs. Aox High Fat	26.8	27.73	-0.9286	1.296	8	7	1.013	901
Aox Chow vs. Wild type High Fat	25.82	27.86	-2.046	1.352	6	8	2.139	901
Aox Chow vs. Aox High Fat	25.82	27.73	-1.912	1.393	6	7	1.941	901
Wild type High Fat vs. Aox High Fat	27.86	27.73	0.1339	1.296	8	7	0.1461	901
2
Wild type Chow vs. Aox Chow	27.65	26.82	0.8333	1.352	8	6	0.8714	901
Wild type Chow vs. Wild type High Fat	27.65	29.85	-2.2	1.252	8	8	2.485	901
Wild type Chow vs. Aox High Fat	27.65	28.99	-1.336	1.296	8	7	1.458	901
Aox Chow vs. Wild type High Fat	26.82	29.85	-3.033	1.352	6	8	3.172	901
Aox Chow vs. Aox High Fat	26.82	28.99	-2.169	1.393	6	7	2.202	901
Wild type High Fat vs. Aox High Fat	29.85	28.99	0.8643	1.296	8	7	0.9431	901
3
Wild type Chow vs. Aox Chow	28.79	27.53	1.254	1.352	8	6	1.312	901
Wild type Chow vs. Wild type High Fat	28.79	31.86	-3.075	1.252	8	8	3.473	901
Wild type Chow vs. Aox High Fat	28.79	32.16	-3.37	1.296	8	7	3.677	901
Aox Chow vs. Wild type High Fat	27.53	31.86	-4.329	1.352	6	8	4.527	901
Aox Chow vs. Aox High Fat	27.53	32.16	-4.624	1.393	6	7	4.694	901
Wild type High Fat vs. Aox High Fat	31.86	32.16	-0.2946	1.296	8	7	0.3215	901
4
Wild type Chow vs. Aox Chow	29.09	28.33	0.7542	1.352	8	6	0.7886	901
Wild type Chow vs. Wild type High Fat	29.09	33.75	-4.662	1.252	8	8	5.266	901
Wild type Chow vs. Aox High Fat	29.09	34.79	-5.698	1.296	8	7	6.218	901
Aox Chow vs. Wild type High Fat	28.33	33.75	-5.417	1.352	6	8	5.664	901
Aox Chow vs. Aox High Fat	28.33	34.79	-6.452	1.393	6	7	6.55	901
Wild type High Fat vs. Aox High Fat	33.75	34.79	-1.036	1.296	8	7	1.13	901
5
Wild type Chow vs. Aox Chow	29.95	28.5	1.45	1.352	8	6	1.516	901
Wild type Chow vs. Wild type High Fat	29.95	34.9	-4.95	1.252	8	8	5.591	901
Wild type Chow vs. Aox High Fat	29.95	35.9	-5.95	1.296	8	7	6.493	901
Aox Chow vs. Wild type High Fat	28.5	34.9	-6.4	1.352	6	8	6.693	901
Aox Chow vs. Aox High Fat	28.5	35.9	-7.4	1.393	6	7	7.512	901
Wild type High Fat vs. Aox High Fat	34.9	35.9	-1	1.296	8	7	1.091	901
6
Wild type Chow vs. Aox Chow	30.6	29.38	1.217	1.352	8	6	1.272	901
Wild type Chow vs. Wild type High Fat	30.6	36.51	-5.912	1.252	8	8	6.678	901
Wild type Chow vs. Aox High Fat	30.6	37.26	-6.657	1.296	8	7	7.264	901
Aox Chow vs. Wild type High Fat	29.38	36.51	-7.129	1.352	6	8	7.455	901
Aox Chow vs. Aox High Fat	29.38	37.26	-7.874	1.393	6	7	7.993	901
Wild type High Fat vs. Aox High Fat	36.51	37.26	-0.7446	1.296	8	7	0.8126	901
7
Wild type Chow vs. Aox Chow	31.41	30.4	1.013	1.352	8	6	1.059	901
Wild type Chow vs. Wild type High Fat	31.41	38.89	-7.475	1.252	8	8	8.443	901
Wild type Chow vs. Aox High Fat	31.41	39.26	-7.845	1.296	8	7	8.56	901
Aox Chow vs. Wild type High Fat	30.4	38.89	-8.487	1.352	6	8	8.876	901
Aox Chow vs. Aox High Fat	30.4	39.26	-8.857	1.393	6	7	8.991	901
Wild type High Fat vs. Aox High Fat	38.89	39.26	-0.3696	1.296	8	7	0.4034	901
8
Wild type Chow vs. Aox Chow	31.81	30.93	0.8792	1.352	8	6	0.9194	901
Wild type Chow vs. Wild type High Fat	31.81	40.95	-9.137	1.252	8	8	10.32	901
Wild type Chow vs. Aox High Fat	31.81	41.56	-9.745	1.296	8	7	10.63	901
Aox Chow vs. Wild type High Fat	30.93	40.95	-10.02	1.352	6	8	10.47	901
Aox Chow vs. Aox High Fat	30.93	41.56	-10.62	1.393	6	7	10.78	901
Wild type High Fat vs. Aox High Fat	40.95	41.56	-0.6071	1.296	8	7	0.6625	901
9
Wild type Chow vs. Aox Chow	32.01	31.03	0.9792	1.352	8	6	1.024	901
Wild type Chow vs. Wild type High Fat	32.01	42.18	-10.16	1.252	8	8	11.48	901
Wild type Chow vs. Aox High Fat	32.01	43.5	-11.49	1.296	8	7	12.54	901
Aox Chow vs. Wild type High Fat	31.03	42.18	-11.14	1.352	6	8	11.65	901
Aox Chow vs. Aox High Fat	31.03	43.5	-12.47	1.393	6	7	12.66	901
Wild type High Fat vs. Aox High Fat	42.18	43.5	-1.325	1.296	8	7	1.446	901
10
Wild type Chow vs. Aox Chow	31.48	31.45	0.03333	1.446	6	6	0.03261	901
Wild type Chow vs. Wild type High Fat	31.48	44.19	-12.7	1.352	6	8	13.29	901
Wild type Chow vs. Aox High Fat	31.48	44.18	-12.7	1.516	6	5	11.84	901
Aox Chow vs. Wild type High Fat	31.45	44.19	-12.74	1.352	6	8	13.32	901
Aox Chow vs. Aox High Fat	31.45	44.18	-12.73	1.516	6	5	11.87	901
Wild type High Fat vs. Aox High Fat	44.19	44.18	0.0075	1.428	8	5	0.00743	901
11
Wild type Chow vs. Aox Chow	32.58	32.6	-0.01667	1.446	6	6	0.0163	901
Wild type Chow vs. Wild type High Fat	32.58	46.38	-13.79	1.352	6	8	14.42	901
Wild type Chow vs. Aox High Fat	32.58	46.16	-13.58	1.516	6	5	12.66	901
Aox Chow vs. Wild type High Fat	32.6	46.38	-13.78	1.352	6	8	14.4	901
Aox Chow vs. Aox High Fat	32.6	46.16	-13.56	1.516	6	5	12.65	901
Wild type High Fat vs. Aox High Fat	46.38	46.16	0.215	1.428	8	5	0.213	901
12
Wild type Chow vs. Aox Chow	33.17	33.1	0.06667	1.446	6	6	0.06521	901
Wild type Chow vs. Wild type High Fat	33.17	47.63	-14.46	1.352	6	8	15.12	901
Wild type Chow vs. Aox High Fat	33.17	48.18	-15.01	1.516	6	5	14	901
Aox Chow vs. Wild type High Fat	33.1	47.63	-14.53	1.352	6	8	15.19	901
Aox Chow vs. Aox High Fat	33.1	48.18	-15.08	1.516	6	5	14.06	901
Wild type High Fat vs. Aox High Fat	47.63	48.18	-0.555	1.428	8	5	0.5498	901
13
Wild type Chow vs. Aox Chow	33.73	34	-0.2667	1.446	6	6	0.2608	901
Wild type Chow vs. Wild type High Fat	33.73	48.23	-14.49	1.352	6	8	15.15	901
Wild type Chow vs. Aox High Fat	33.73	49.28	-15.55	1.516	6	5	14.5	901
Aox Chow vs. Wild type High Fat	34	48.23	-14.23	1.352	6	8	14.88	901
Aox Chow vs. Aox High Fat	34	49.28	-15.28	1.516	6	5	14.25	901
Wild type High Fat vs. Aox High Fat	48.23	49.28	-1.055	1.428	8	5	1.045	901
14
Wild type Chow vs. Aox Chow	33.55	34.38	-0.8333	1.446	6	6	0.8152	901
Wild type Chow vs. Wild type High Fat	33.55	48.84	-15.29	1.352	6	8	15.99	901
Wild type Chow vs. Aox High Fat	33.55	50.5	-16.95	1.516	6	5	15.81	901
Aox Chow vs. Wild type High Fat	34.38	48.84	-14.45	1.352	6	8	15.12	901
Aox Chow vs. Aox High Fat	34.38	50.5	-16.12	1.516	6	5	15.03	901
Wild type High Fat vs. Aox High Fat	48.84	50.5	-1.663	1.428	8	5	1.647	901
15
Wild type Chow vs. Aox Chow	34.34	34.77	-0.425	1.446	6	6	0.4157	901
Wild type Chow vs. Wild type High Fat	34.34	49.24	-14.9	1.352	6	8	15.58	901
Wild type Chow vs. Aox High Fat	34.34	50.96	-16.62	1.516	6	5	15.5	901
Aox Chow vs. Wild type High Fat	34.77	49.24	-14.47	1.352	6	8	15.13	901
Aox Chow vs. Aox High Fat	34.77	50.96	-16.19	1.516	6	5	15.1	901
Wild type High Fat vs. Aox High Fat	49.24	50.96	-1.723	1.428	8	5	1.706	901
16
Wild type Chow vs. Aox Chow	35.25	35.42	-0.1667	1.446	6	6	0.163	901
Wild type Chow vs. Wild type High Fat	35.25	49.64	-14.39	1.352	6	8	15.05	901
Wild type Chow vs. Aox High Fat	35.25	51.36	-16.11	1.516	6	5	15.03	901
Aox Chow vs. Wild type High Fat	35.42	49.64	-14.22	1.352	6	8	14.87	901
Aox Chow vs. Aox High Fat	35.42	51.36	-15.94	1.516	6	5	14.87	901
Wild type High Fat vs. Aox High Fat	49.64	51.36	-1.722	1.428	8	5	1.706	901
17
Wild type Chow vs. Aox Chow	35.02	35.53	-0.5167	1.446	6	6	0.5054	901
Wild type Chow vs. Wild type High Fat	35.02	49.54	-14.52	1.352	6	8	15.18	901
Wild type Chow vs. Aox High Fat	35.02	51	-15.98	1.516	6	5	14.91	901
Aox Chow vs. Wild type High Fat	35.53	49.54	-14	1.352	6	8	14.64	901
Aox Chow vs. Aox High Fat	35.53	51	-15.47	1.516	6	5	14.43	901
Wild type High Fat vs. Aox High Fat	49.54	51	-1.462	1.428	8	5	1.449	901
18
Wild type Chow vs. Aox Chow	35.72	35.9	-0.1833	1.446	6	6	0.1793	901
Wild type Chow vs. Wild type High Fat	35.72	50.04	-14.32	1.352	6	8	14.98	901
Wild type Chow vs. Aox High Fat	35.72	51.12	-15.4	1.516	6	5	14.37	901
Aox Chow vs. Wild type High Fat	35.9	50.04	-14.14	1.352	6	8	14.78	901
Aox Chow vs. Aox High Fat	35.9	51.12	-15.22	1.516	6	5	14.2	901
Wild type High Fat vs. Aox High Fat	50.04	51.12	-1.082	1.428	8	5	1.072	901
19
Wild type Chow vs. Aox Chow	36.28	36.8	-0.5167	1.446	6	6	0.5054	901
Wild type Chow vs. Wild type High Fat	36.28	49.76	-13.48	1.352	6	8	14.1	901
Wild type Chow vs. Aox High Fat	36.28	51.54	-15.26	1.516	6	5	14.23	901
Aox Chow vs. Wild type High Fat	36.8	49.76	-12.96	1.352	6	8	13.56	901
Aox Chow vs. Aox High Fat	36.8	51.54	-14.74	1.516	6	5	13.75	901
Wild type High Fat vs. Aox High Fat	49.76	51.54	-1.777	1.428	8	5	1.761	901
20
Wild type Chow vs. Aox Chow	35.68	35.87	-0.1833	1.446	6	6	0.1793	901
Wild type Chow vs. Wild type High Fat	35.68	50.49	-14.8	1.352	6	8	15.48	901
Wild type Chow vs. Aox High Fat	35.68	52.56	-16.88	1.516	6	5	15.74	901
Aox Chow vs. Wild type High Fat	35.87	50.49	-14.62	1.352	6	8	15.29	901
Aox Chow vs. Aox High Fat	35.87	52.56	-16.69	1.516	6	5	15.57	901
Wild type High Fat vs. Aox High Fat	50.49	52.56	-2.072	1.428	8	5	2.053	901
21
Wild type Chow vs. Aox Chow	36.2	36.68	-0.4833	1.446	6	6	0.4728	901
Wild type Chow vs. Wild type High Fat	36.2	50.81	-14.61	1.352	6	8	15.28	901
Wild type Chow vs. Aox High Fat	36.2	53.16	-16.96	1.516	6	5	15.82	901
Aox Chow vs. Wild type High Fat	36.68	50.81	-14.13	1.352	6	8	14.78	901
Aox Chow vs. Aox High Fat	36.68	53.16	-16.48	1.516	6	5	15.37	901
Wild type High Fat vs. Aox High Fat	50.81	53.16	-2.347	1.428	8	5	2.326	901
22
Wild type Chow vs. Aox Chow	36.78	36.95	-0.1667	1.446	6	6	0.163	901
Wild type Chow vs. Wild type High Fat	36.78	51.11	-14.33	1.352	6	8	14.98	901
Wild type Chow vs. Aox High Fat	36.78	52.58	-15.8	1.516	6	5	14.73	901
Aox Chow vs. Wild type High Fat	36.95	51.11	-14.16	1.352	6	8	14.81	901
Aox Chow vs. Aox High Fat	36.95	52.58	-15.63	1.516	6	5	14.58	901
Wild type High Fat vs. Aox High Fat	51.11	52.58	-1.467	1.428	8	5	1.454	901
23
Wild type Chow vs. Aox Chow	36.98	37.43	-0.45	1.446	6	6	0.4402	901
Wild type Chow vs. Wild type High Fat	36.98	51.4	-14.42	1.352	6	8	15.08	901
Wild type Chow vs. Aox High Fat	36.98	53.12	-16.14	1.516	6	5	15.05	901
Aox Chow vs. Wild type High Fat	37.43	51.4	-13.97	1.352	6	8	14.61	901
Aox Chow vs. Aox High Fat	37.43	53.12	-15.69	1.516	6	5	14.63	901
Wild type High Fat vs. Aox High Fat	51.4	53.12	-1.72	1.428	8	5	1.704	901
24
Wild type Chow vs. Aox Chow	37.35	37.37	-0.01667	1.446	6	6	0.0163	901
Wild type Chow vs. Wild type High Fat	37.35	52.19	-14.84	1.352	6	8	15.52	901
Wild type Chow vs. Aox High Fat	37.35	54.02	-16.67	1.516	6	5	15.55	901
Aox Chow vs. Wild type High Fat	37.37	52.19	-14.82	1.352	6	8	15.5	901
Aox Chow vs. Aox High Fat	37.37	54.02	-16.65	1.516	6	5	15.53	901
Wild type High Fat vs. Aox High Fat	52.19	54.02	-1.832	1.428	8	5	1.815	901
25
Wild type Chow vs. Aox Chow	37.15	38.02	-0.8667	1.446	6	6	0.8478	901
Wild type Chow vs. Wild type High Fat	37.15	52.28	-15.13	1.352	6	8	15.82	901
Wild type Chow vs. Aox High Fat	37.15	53.4	-16.25	1.516	6	5	15.16	901
Aox Chow vs. Wild type High Fat	38.02	52.28	-14.26	1.352	6	8	14.91	901
Aox Chow vs. Aox High Fat	38.02	53.4	-15.38	1.516	6	5	14.35	901
Wild type High Fat vs. Aox High Fat	52.28	53.4	-1.125	1.428	8	5	1.114	901
26
Wild type Chow vs. Aox Chow	37.87	38.35	-0.4833	1.446	6	6	0.4728	901
Wild type Chow vs. Wild type High Fat	37.87	52.39	-14.52	1.352	6	8	15.18	901
Wild type Chow vs. Aox High Fat	37.87	54.5	-16.63	1.516	6	5	15.51	901
Aox Chow vs. Wild type High Fat	38.35	52.39	-14.04	1.352	6	8	14.68	901
Aox Chow vs. Aox High Fat	38.35	54.5	-16.15	1.516	6	5	15.06	901
Wild type High Fat vs. Aox High Fat	52.39	54.5	-2.112	1.428	8	5	2.093	901
27
Wild type Chow vs. Aox Chow	38.77	38.87	-0.1	1.446	6	6	0.09782	901
Wild type Chow vs. Wild type High Fat	38.77	52.94	-14.17	1.352	6	8	14.82	901
Wild type Chow vs. Aox High Fat	38.77	55	-16.23	1.516	6	5	15.14	901
Aox Chow vs. Wild type High Fat	38.87	52.94	-14.07	1.352	6	8	14.71	901
Aox Chow vs. Aox High Fat	38.87	55	-16.13	1.516	6	5	15.05	901
Wild type High Fat vs. Aox High Fat	52.94	55	-2.062	1.428	8	5	2.043	901
28
Wild type Chow vs. Aox Chow	38.92	39.23	-0.3167	1.446	6	6	0.3098	901
Wild type Chow vs. Wild type High Fat	38.92	52.69	-13.77	1.352	6	8	14.4	901
Wild type Chow vs. Aox High Fat	38.92	54.52	-15.6	1.516	6	5	14.55	901
Aox Chow vs. Wild type High Fat	39.23	52.69	-13.45	1.352	6	8	14.07	901
Aox Chow vs. Aox High Fat	39.23	54.52	-15.29	1.516	6	5	14.26	901
Wild type High Fat vs. Aox High Fat	52.69	54.52	-1.832	1.428	8	5	1.815	901
29
Wild type Chow vs. Aox Chow	38.85	39.52	-0.6667	1.446	6	6	0.6521	901
Wild type Chow vs. Wild type High Fat	38.85	52.93	-14.08	1.352	6	8	14.72	901
Wild type Chow vs. Aox High Fat	38.85	54.68	-15.83	1.516	6	5	14.76	901
Aox Chow vs. Wild type High Fat	39.52	52.93	-13.41	1.352	6	8	14.02	901
Aox Chow vs. Aox High Fat	39.52	54.68	-15.16	1.516	6	5	14.14	901
Wild type High Fat vs. Aox High Fat	52.93	54.68	-1.755	1.428	8	5	1.739	901
30
Wild type Chow vs. Aox Chow	39.28	39.93	-0.65	1.446	6	6	0.6358	901
Wild type Chow vs. Wild type High Fat	39.28	53.11	-13.83	1.352	6	8	14.46	901
Wild type Chow vs. Aox High Fat	39.28	54.68	-15.4	1.516	6	5	14.36	901
Aox Chow vs. Wild type High Fat	39.93	53.11	-13.18	1.352	6	8	13.78	901
Aox Chow vs. Aox High Fat	39.93	54.68	-14.75	1.516	6	5	13.75	901
Wild type High Fat vs. Aox High Fat	53.11	54.68	-1.567	1.428	8	5	1.553	901
31
Wild type Chow vs. Aox Chow	39.83	39.88	-0.05	1.446	6	6	0.04891	901
Wild type Chow vs. Wild type High Fat	39.83	53.44	-13.6	1.352	6	8	14.23	901
Wild type Chow vs. Aox High Fat	39.83	55.14	-15.31	1.516	6	5	14.28	901
Aox Chow vs. Wild type High Fat	39.88	53.44	-13.55	1.352	6	8	14.17	901
Aox Chow vs. Aox High Fat	39.88	55.14	-15.26	1.516	6	5	14.23	901
Wild type High Fat vs. Aox High Fat	53.44	55.14	-1.702	1.428	8	5	1.687	901
32
Wild type Chow vs. Aox Chow	39.8	39.87	-0.06667	1.446	6	6	0.06521	901
Wild type Chow vs. Wild type High Fat	39.8	53.81	-14.01	1.352	6	8	14.65	901
Wild type Chow vs. Aox High Fat	39.8	55.3	-15.5	1.516	6	5	14.46	901
Aox Chow vs. Wild type High Fat	39.87	53.81	-13.95	1.352	6	8	14.58	901
Aox Chow vs. Aox High Fat	39.87	55.3	-15.43	1.516	6	5	14.39	901
Wild type High Fat vs. Aox High Fat	53.81	55.3	-1.487	1.428	8	5	1.474	901
33
Wild type Chow vs. Aox Chow	39.77	39.8	-0.03333	1.446	6	6	0.03261	901
Wild type Chow vs. Wild type High Fat	39.77	52.8	-13.03	1.352	6	8	13.63	901
Wild type Chow vs. Aox High Fat	39.77	55.78	-16.01	1.516	6	5	14.94	901
Aox Chow vs. Wild type High Fat	39.8	52.8	-13	1.352	6	8	13.59	901
Aox Chow vs. Aox High Fat	39.8	55.78	-15.98	1.516	6	5	14.9	901
Wild type High Fat vs. Aox High Fat	52.8	55.78	-2.98	1.428	8	5	2.952	901
34
Wild type Chow vs. Aox Chow	39.85	40.17	-0.3167	1.446	6	6	0.3098	901
Wild type Chow vs. Wild type High Fat	39.85	53.46	-13.61	1.352	6	8	14.23	901
Wild type Chow vs. Aox High Fat	39.85	56.68	-16.83	1.516	6	5	15.7	901
Aox Chow vs. Wild type High Fat	40.17	53.46	-13.3	1.352	6	8	13.9	901
Aox Chow vs. Aox High Fat	40.17	56.68	-16.51	1.516	6	5	15.4	901
Wild type High Fat vs. Aox High Fat	53.46	56.68	-3.217	1.428	8	5	3.187	901
35
Wild type Chow vs. Aox Chow	40.55	40.27	0.2833	1.446	6	6	0.2772	901
Wild type Chow vs. Wild type High Fat	40.55	55.03	-14.48	1.352	6	8	15.14	901
Wild type Chow vs. Aox High Fat	40.55	57.14	-16.59	1.516	6	5	15.47	901
Aox Chow vs. Wild type High Fat	40.27	55.03	-14.76	1.352	6	8	15.43	901
Aox Chow vs. Aox High Fat	40.27	57.14	-16.87	1.516	6	5	15.74	901
Wild type High Fat vs. Aox High Fat	55.03	57.14	-2.115	1.428	8	5	2.095	901
36
Wild type Chow vs. Aox Chow	40.65	40.42	0.2333	1.446	6	6	0.2282	901
Wild type Chow vs. Wild type High Fat	40.65	55.64	-14.99	1.352	6	8	15.67	901
Wild type Chow vs. Aox High Fat	40.65	56.42	-15.77	1.516	6	5	14.71	901
Aox Chow vs. Wild type High Fat	40.42	55.64	-15.22	1.352	6	8	15.92	901
Aox Chow vs. Aox High Fat	40.42	56.42	-16	1.516	6	5	14.93	901
Wild type High Fat vs. Aox High Fat	55.64	56.42	-0.7825	1.428	8	5	0.7752	901
37
Wild type Chow vs. Aox Chow	41.32	40.77	0.55	1.446	6	6	0.538	901
Wild type Chow vs. Wild type High Fat	41.32	55.36	-14.05	1.352	6	8	14.69	901
Wild type Chow vs. Aox High Fat	41.32	57.44	-16.12	1.516	6	5	15.04	901
Aox Chow vs. Wild type High Fat	40.77	55.36	-14.6	1.352	6	8	15.26	901
Aox Chow vs. Aox High Fat	40.77	57.44	-16.67	1.516	6	5	15.55	901
Wild type High Fat vs. Aox High Fat	55.36	57.44	-2.077	1.428	8	5	2.058	901
38
Wild type Chow vs. Aox Chow	41.77	41.65	0.1167	1.446	6	6	0.1141	901
Wild type Chow vs. Wild type High Fat	41.77	55.2	-13.43	1.352	6	8	14.05	901
Wild type Chow vs. Aox High Fat	41.77	57.08	-15.31	1.516	6	5	14.28	901
Aox Chow vs. Wild type High Fat	41.65	55.2	-13.55	1.352	6	8	14.17	901
Aox Chow vs. Aox High Fat	41.65	57.08	-15.43	1.516	6	5	14.39	901
Wild type High Fat vs. Aox High Fat	55.2	57.08	-1.88	1.428	8	5	1.862	901
39
Wild type Chow vs. Aox Chow	42.35	41.7	0.65	1.446	6	6	0.6358	901
Wild type Chow vs. Wild type High Fat	42.35	55.91	-13.56	1.352	6	8	14.18	901
Wild type Chow vs. Aox High Fat	42.35	57.02	-14.67	1.516	6	5	13.68	901
Aox Chow vs. Wild type High Fat	41.7	55.91	-14.21	1.352	6	8	14.86	901
Aox Chow vs. Aox High Fat	41.7	57.02	-15.32	1.516	6	5	14.29	901
Wild type High Fat vs. Aox High Fat	55.91	57.02	-1.107	1.428	8	5	1.097	901
40
Wild type Chow vs. Aox Chow	40.65	40.8	-0.15	1.446	6	6	0.1467	901
Wild type Chow vs. Wild type High Fat	40.65	55.8	-15.15	1.352	6	8	15.84	901
Wild type Chow vs. Aox High Fat	40.65	57.06	-16.41	1.516	6	5	15.3	901
Aox Chow vs. Wild type High Fat	40.8	55.8	-15	1.352	6	8	15.69	901
Aox Chow vs. Aox High Fat	40.8	57.06	-16.26	1.516	6	5	15.17	901
Wild type High Fat vs. Aox High Fat	55.8	57.06	-1.26	1.428	8	5	1.248	901
Two-way ANOVA	Ordinary
Alpha	0.05
Source of Variation	% of total variation	P value	P value summary	Significant?
Interaction	5.711	<0.0001	****	Yes
Row Factor (Weeks of diet exposure)	47.69	<0.0001	****	Yes
Column Factor (Groups)	41.25	<0.0001	****	Yes
ANOVA table	SS (Type III)	DF	MS	F (DFn	DFd)	P value
Interaction	5735	120	47.79	F (120	901) = 7.621	P<0.0001
Row Factor (Weeks of diet exposure)	47890	40	1197	F (40	901) = 190.9	P<0.0001
Column Factor (Groups)	41416	3	13805	F (3	901) = 2202	P<0.0001
Residual	5650	901	6.271

## Sheet: Fig 1B - 2way ANOVA of keto
Tables S1
Statistical analyses for Figure 1
This sheet: analyses for Fig. 1B
Within each row	compare columns (simple effects within rows)
Number of families	41
Number of comparisons per family	6
Alpha	0.05
Tukey's multiple comparisons test	Predicted (LS) mean diff.	95.00% CI of diff.	Significant?	Summary	Adjusted P Value
0
Wild type Chow vs. Aox Chow	0.9083	-7.307 to 9.124	No	ns	0.992
Wild type Chow vs. Wild type Keto	1.382	-6.491 to 9.255	No	ns	0.9693
Wild type Chow vs. Aox Keto	2.125	-5.267 to 9.517	No	ns	0.8809
Aox Chow vs. Wild type Keto	0.4738	-7.989 to 8.937	No	ns	0.9989
Aox Chow vs. Aox Keto	1.217	-6.801 to 9.234	No	ns	0.9798
Wild type Keto vs. Aox Keto	0.7429	-6.923 to 8.409	No	ns	0.9946
1
Wild type Chow vs. Aox Chow	0.9833	-7.232 to 9.199	No	ns	0.9899
Wild type Chow vs. Wild type Keto	1.829	-6.044 to 9.701	No	ns	0.9327
Wild type Chow vs. Aox Keto	3.056	-4.336 to 10.45	No	ns	0.7115
Aox Chow vs. Wild type Keto	0.8452	-7.618 to 9.308	No	ns	0.994
Aox Chow vs. Aox Keto	2.072	-5.945 to 10.09	No	ns	0.9101
Wild type Keto vs. Aox Keto	1.227	-6.439 to 8.893	No	ns	0.9764
2
Wild type Chow vs. Aox Chow	0.8333	-7.382 to 9.049	No	ns	0.9938
Wild type Chow vs. Wild type Keto	0.6357	-7.237 to 8.509	No	ns	0.9968
Wild type Chow vs. Aox Keto	2.106	-5.286 to 9.497	No	ns	0.8837
Aox Chow vs. Wild type Keto	-0.1976	-8.661 to 8.265	No	ns	>0.9999
Aox Chow vs. Aox Keto	1.272	-6.745 to 9.290	No	ns	0.977
Wild type Keto vs. Aox Keto	1.47	-6.196 to 9.136	No	ns	0.9605
3
Wild type Chow vs. Aox Chow	1.254	-6.961 to 9.470	No	ns	0.9794
Wild type Chow vs. Wild type Keto	-0.7839	-8.657 to 7.089	No	ns	0.9941
Wild type Chow vs. Aox Keto	1.21	-6.182 to 8.601	No	ns	0.9749
Aox Chow vs. Wild type Keto	-2.038	-10.50 to 6.425	No	ns	0.9257
Aox Chow vs. Aox Keto	-0.04444	-8.062 to 7.973	No	ns	>0.9999
Wild type Keto vs. Aox Keto	1.994	-5.672 to 9.660	No	ns	0.9086
4
Wild type Chow vs. Aox Chow	0.7542	-7.461 to 8.970	No	ns	0.9954
Wild type Chow vs. Wild type Keto	-2.055	-9.928 to 5.818	No	ns	0.9077
Wild type Chow vs. Aox Keto	-0.3903	-7.782 to 7.001	No	ns	0.9991
Aox Chow vs. Wild type Keto	-2.81	-11.27 to 5.654	No	ns	0.8282
Aox Chow vs. Aox Keto	-1.144	-9.162 to 6.873	No	ns	0.983
Wild type Keto vs. Aox Keto	1.665	-6.001 to 9.331	No	ns	0.9441
5
Wild type Chow vs. Aox Chow	1.45	-6.765 to 9.665	No	ns	0.9688
Wild type Chow vs. Wild type Keto	-2.593	-10.47 to 5.280	No	ns	0.8316
Wild type Chow vs. Aox Keto	-0.03889	-7.431 to 7.353	No	ns	>0.9999
Aox Chow vs. Wild type Keto	-4.043	-12.51 to 4.420	No	ns	0.6082
Aox Chow vs. Aox Keto	-1.489	-9.506 to 6.528	No	ns	0.9639
Wild type Keto vs. Aox Keto	2.554	-5.112 to 10.22	No	ns	0.8267
6
Wild type Chow vs. Aox Chow	1.217	-6.999 to 9.432	No	ns	0.9811
Wild type Chow vs. Wild type Keto	-2.943	-10.82 to 4.930	No	ns	0.771
Wild type Chow vs. Aox Keto	-0.5833	-7.975 to 6.808	No	ns	0.997
Aox Chow vs. Wild type Keto	-4.16	-12.62 to 4.304	No	ns	0.5855
Aox Chow vs. Aox Keto	-1.8	-9.817 to 6.217	No	ns	0.9387
Wild type Keto vs. Aox Keto	2.36	-5.307 to 10.03	No	ns	0.858
7
Wild type Chow vs. Aox Chow	1.013	-7.203 to 9.228	No	ns	0.9889
Wild type Chow vs. Wild type Keto	-3.488	-11.36 to 4.385	No	ns	0.6647
Wild type Chow vs. Aox Keto	-0.4319	-7.824 to 6.960	No	ns	0.9988
Aox Chow vs. Wild type Keto	-4.5	-12.96 to 3.963	No	ns	0.5194
Aox Chow vs. Aox Keto	-1.444	-9.462 to 6.573	No	ns	0.9669
Wild type Keto vs. Aox Keto	3.056	-4.610 to 10.72	No	ns	0.7343
8
Wild type Chow vs. Aox Chow	0.8792	-7.336 to 9.095	No	ns	0.9927
Wild type Chow vs. Wild type Keto	-5.373	-13.25 to 2.500	No	ns	0.2951
Wild type Chow vs. Aox Keto	-1.599	-8.990 to 5.793	No	ns	0.9447
Aox Chow vs. Wild type Keto	-6.252	-14.72 to 2.211	No	ns	0.2281
Aox Chow vs. Aox Keto	-2.478	-10.50 to 5.540	No	ns	0.8565
Wild type Keto vs. Aox Keto	3.775	-3.891 to 11.44	No	ns	0.584
9
Wild type Chow vs. Aox Chow	0.9792	-7.236 to 9.195	No	ns	0.99
Wild type Chow vs. Wild type Keto	-6.659	-14.53 to 1.214	No	ns	0.1304
Wild type Chow vs. Aox Keto	-0.4875	-8.703 to 7.728	No	ns	0.9987
Aox Chow vs. Wild type Keto	-7.638	-16.10 to 0.8250	No	ns	0.0936
Aox Chow vs. Aox Keto	-1.467	-10.25 to 7.316	No	ns	0.9734
Wild type Keto vs. Aox Keto	6.171	-2.292 to 14.63	No	ns	0.2387
10
Wild type Chow vs. Aox Chow	0.03333	-8.749 to 8.816	No	ns	>0.9999
Wild type Chow vs. Wild type Keto	-8	-16.78 to 0.7826	No	ns	0.0889
Wild type Chow vs. Aox Keto	-2.05	-10.83 to 6.733	No	ns	0.9318
Aox Chow vs. Wild type Keto	-8.033	-16.82 to 0.7492	No	ns	0.0869
Aox Chow vs. Aox Keto	-2.083	-10.87 to 6.699	No	ns	0.9287
Wild type Keto vs. Aox Keto	5.95	-2.833 to 14.73	No	ns	0.3016
11
Wild type Chow vs. Aox Chow	-0.01667	-8.799 to 8.766	No	ns	>0.9999
Wild type Chow vs. Wild type Keto	-8.867	-17.65 to -0.08410	Yes	*	0.0468
Wild type Chow vs. Aox Keto	-2.167	-10.95 to 6.616	No	ns	0.9207
Aox Chow vs. Wild type Keto	-8.85	-17.63 to -0.06743	Yes	*	0.0474
Aox Chow vs. Aox Keto	-2.15	-10.93 to 6.633	No	ns	0.9224
Wild type Keto vs. Aox Keto	6.7	-2.083 to 15.48	No	ns	0.2027
12
Wild type Chow vs. Aox Chow	0.06667	-8.716 to 8.849	No	ns	>0.9999
Wild type Chow vs. Wild type Keto	-9.617	-18.40 to -0.8341	Yes	*	0.0254
Wild type Chow vs. Aox Keto	-2.383	-11.17 to 6.399	No	ns	0.8977
Aox Chow vs. Wild type Keto	-9.683	-18.47 to -0.9008	Yes	*	0.024
Aox Chow vs. Aox Keto	-2.45	-11.23 to 6.333	No	ns	0.8899
Wild type Keto vs. Aox Keto	7.233	-1.549 to 16.02	No	ns	0.1475
13
Wild type Chow vs. Aox Chow	-0.2667	-9.049 to 8.516	No	ns	0.9998
Wild type Chow vs. Wild type Keto	-10.33	-19.12 to -1.551	Yes	*	0.0135
Wild type Chow vs. Aox Keto	-2.783	-11.57 to 5.999	No	ns	0.8471
Aox Chow vs. Wild type Keto	-10.07	-18.85 to -1.284	Yes	*	0.0171
Aox Chow vs. Aox Keto	-2.517	-11.30 to 6.266	No	ns	0.8819
Wild type Keto vs. Aox Keto	7.55	-1.233 to 16.33	No	ns	0.1205
14
Wild type Chow vs. Aox Chow	-0.8333	-9.616 to 7.949	No	ns	0.9949
Wild type Chow vs. Wild type Keto	-11.72	-20.50 to -2.934	Yes	**	0.0035
Wild type Chow vs. Aox Keto	-4.05	-12.83 to 4.733	No	ns	0.6353
Aox Chow vs. Wild type Keto	-10.88	-19.67 to -2.101	Yes	**	0.008
Aox Chow vs. Aox Keto	-3.217	-12.00 to 5.566	No	ns	0.7818
Wild type Keto vs. Aox Keto	7.667	-1.116 to 16.45	No	ns	0.1116
15
Wild type Chow vs. Aox Chow	-0.425	-9.208 to 8.358	No	ns	0.9993
Wild type Chow vs. Wild type Keto	-12.26	-21.04 to -3.476	Yes	**	0.002
Wild type Chow vs. Aox Keto	-3.725	-12.51 to 5.058	No	ns	0.6947
Aox Chow vs. Wild type Keto	-11.83	-20.62 to -3.051	Yes	**	0.0031
Aox Chow vs. Aox Keto	-3.3	-12.08 to 5.483	No	ns	0.7682
Wild type Keto vs. Aox Keto	8.533	-0.2492 to 17.32	No	ns	0.0604
16
Wild type Chow vs. Aox Chow	-0.1667	-8.949 to 8.616	No	ns	>0.9999
Wild type Chow vs. Wild type Keto	-12.95	-21.73 to -4.167	Yes	***	0.0009
Wild type Chow vs. Aox Keto	-3.8	-12.58 to 4.983	No	ns	0.6812
Aox Chow vs. Wild type Keto	-12.78	-21.57 to -4.001	Yes	**	0.0011
Aox Chow vs. Aox Keto	-3.633	-12.42 to 5.149	No	ns	0.7111
Wild type Keto vs. Aox Keto	9.15	0.3674 to 17.93	Yes	*	0.0374
17
Wild type Chow vs. Aox Chow	-0.5167	-9.299 to 8.266	No	ns	0.9988
Wild type Chow vs. Wild type Keto	-13.23	-22.02 to -4.451	Yes	***	0.0007
Wild type Chow vs. Aox Keto	-3.417	-12.20 to 5.366	No	ns	0.7486
Aox Chow vs. Wild type Keto	-12.72	-21.50 to -3.934	Yes	**	0.0012
Aox Chow vs. Aox Keto	-2.9	-11.68 to 5.883	No	ns	0.8305
Wild type Keto vs. Aox Keto	9.817	1.034 to 18.60	Yes	*	0.0214
18
Wild type Chow vs. Aox Chow	-0.1833	-8.966 to 8.599	No	ns	>0.9999
Wild type Chow vs. Wild type Keto	-14.08	-22.87 to -5.301	Yes	***	0.0002
Wild type Chow vs. Aox Keto	-4.05	-12.83 to 4.733	No	ns	0.6353
Aox Chow vs. Wild type Keto	-13.9	-22.68 to -5.117	Yes	***	0.0003
Aox Chow vs. Aox Keto	-3.867	-12.65 to 4.916	No	ns	0.669
Wild type Keto vs. Aox Keto	10.03	1.251 to 18.82	Yes	*	0.0177
19
Wild type Chow vs. Aox Chow	-0.5167	-9.299 to 8.266	No	ns	0.9988
Wild type Chow vs. Wild type Keto	-14.62	-23.40 to -5.834	Yes	***	0.0001
Wild type Chow vs. Aox Keto	-4.267	-13.05 to 4.516	No	ns	0.5948
Aox Chow vs. Wild type Keto	-14.1	-22.88 to -5.317	Yes	***	0.0002
Aox Chow vs. Aox Keto	-3.75	-12.53 to 5.033	No	ns	0.6902
Wild type Keto vs. Aox Keto	10.35	1.567 to 19.13	Yes	*	0.0133
20
Wild type Chow vs. Aox Chow	-0.1833	-8.966 to 8.599	No	ns	>0.9999
Wild type Chow vs. Wild type Keto	-16.22	-25.00 to -7.434	Yes	****	<0.0001
Wild type Chow vs. Aox Keto	-5.533	-14.32 to 3.249	No	ns	0.3669
Aox Chow vs. Wild type Keto	-16.03	-24.82 to -7.251	Yes	****	<0.0001
Aox Chow vs. Aox Keto	-5.35	-14.13 to 3.433	No	ns	0.3976
Wild type Keto vs. Aox Keto	10.68	1.901 to 19.47	Yes	**	0.0097
21
Wild type Chow vs. Aox Chow	-0.4833	-9.266 to 8.299	No	ns	0.999
Wild type Chow vs. Wild type Keto	-17.35	-26.13 to -8.567	Yes	****	<0.0001
Wild type Chow vs. Aox Keto	-6.067	-14.85 to 2.716	No	ns	0.2846
Aox Chow vs. Wild type Keto	-16.87	-25.65 to -8.084	Yes	****	<0.0001
Aox Chow vs. Aox Keto	-5.583	-14.37 to 3.199	No	ns	0.3587
Wild type Keto vs. Aox Keto	11.28	2.501 to 20.07	Yes	**	0.0054
22
Wild type Chow vs. Aox Chow	-0.1667	-8.949 to 8.616	No	ns	>0.9999
Wild type Chow vs. Wild type Keto	-17.83	-26.62 to -9.051	Yes	****	<0.0001
Wild type Chow vs. Aox Keto	-6.7	-15.48 to 2.083	No	ns	0.2027
Aox Chow vs. Wild type Keto	-17.67	-26.45 to -8.884	Yes	****	<0.0001
Aox Chow vs. Aox Keto	-6.533	-15.32 to 2.249	No	ns	0.2225
Wild type Keto vs. Aox Keto	11.13	2.351 to 19.92	Yes	**	0.0063
23
Wild type Chow vs. Aox Chow	-0.45	-9.233 to 8.333	No	ns	0.9992
Wild type Chow vs. Wild type Keto	-17.97	-26.75 to -9.184	Yes	****	<0.0001
Wild type Chow vs. Aox Keto	-7.167	-15.95 to 1.616	No	ns	0.1537
Aox Chow vs. Wild type Keto	-17.52	-26.30 to -8.734	Yes	****	<0.0001
Aox Chow vs. Aox Keto	-6.717	-15.50 to 2.066	No	ns	0.2008
Wild type Keto vs. Aox Keto	10.8	2.017 to 19.58	Yes	**	0.0087
24
Wild type Chow vs. Aox Chow	-0.01667	-8.799 to 8.766	No	ns	>0.9999
Wild type Chow vs. Wild type Keto	-18.68	-27.47 to -9.901	Yes	****	<0.0001
Wild type Chow vs. Aox Keto	-8.117	-16.90 to 0.6659	No	ns	0.0819
Aox Chow vs. Wild type Keto	-18.67	-27.45 to -9.884	Yes	****	<0.0001
Aox Chow vs. Aox Keto	-8.1	-16.88 to 0.6826	No	ns	0.0829
Wild type Keto vs. Aox Keto	10.57	1.784 to 19.35	Yes	*	0.0109
25
Wild type Chow vs. Aox Chow	-0.8667	-9.649 to 7.916	No	ns	0.9943
Wild type Chow vs. Wild type Keto	-19.38	-28.17 to -10.60	Yes	****	<0.0001
Wild type Chow vs. Aox Keto	-9.05	-17.83 to -0.2674	Yes	*	0.0405
Aox Chow vs. Wild type Keto	-18.52	-27.30 to -9.734	Yes	****	<0.0001
Aox Chow vs. Aox Keto	-8.183	-16.97 to 0.5992	No	ns	0.0781
Wild type Keto vs. Aox Keto	10.33	1.551 to 19.12	Yes	*	0.0135
26
Wild type Chow vs. Aox Chow	-0.4833	-9.266 to 8.299	No	ns	0.999
Wild type Chow vs. Wild type Keto	-20.05	-28.83 to -11.27	Yes	****	<0.0001
Wild type Chow vs. Aox Keto	-9.433	-18.22 to -0.6508	Yes	*	0.0296
Aox Chow vs. Wild type Keto	-19.57	-28.35 to -10.78	Yes	****	<0.0001
Aox Chow vs. Aox Keto	-8.95	-17.73 to -0.1674	Yes	*	0.0439
Wild type Keto vs. Aox Keto	10.62	1.834 to 19.40	Yes	*	0.0104
27
Wild type Chow vs. Aox Chow	-0.1	-8.883 to 8.683	No	ns	>0.9999
Wild type Chow vs. Wild type Keto	-19.52	-28.30 to -10.73	Yes	****	<0.0001
Wild type Chow vs. Aox Keto	-8.633	-17.42 to 0.1492	No	ns	0.0561
Aox Chow vs. Wild type Keto	-19.42	-28.20 to -10.63	Yes	****	<0.0001
Aox Chow vs. Aox Keto	-8.533	-17.32 to 0.2492	No	ns	0.0604
Wild type Keto vs. Aox Keto	10.88	2.101 to 19.67	Yes	**	0.008
28
Wild type Chow vs. Aox Chow	-0.3167	-9.099 to 8.466	No	ns	0.9997
Wild type Chow vs. Wild type Keto	-19.4	-28.18 to -10.62	Yes	****	<0.0001
Wild type Chow vs. Aox Keto	-9.083	-17.87 to -0.3008	Yes	*	0.0395
Aox Chow vs. Wild type Keto	-19.08	-27.87 to -10.30	Yes	****	<0.0001
Aox Chow vs. Aox Keto	-8.767	-17.55 to 0.01590	No	ns	0.0506
Wild type Keto vs. Aox Keto	10.32	1.534 to 19.10	Yes	*	0.0137
29
Wild type Chow vs. Aox Chow	-0.6667	-9.449 to 8.116	No	ns	0.9974
Wild type Chow vs. Wild type Keto	-19.78	-28.57 to -11.00	Yes	****	<0.0001
Wild type Chow vs. Aox Keto	-10.23	-19.02 to -1.451	Yes	*	0.0148
Aox Chow vs. Wild type Keto	-19.12	-27.90 to -10.33	Yes	****	<0.0001
Aox Chow vs. Aox Keto	-9.567	-18.35 to -0.7841	Yes	*	0.0265
Wild type Keto vs. Aox Keto	9.55	0.7674 to 18.33	Yes	*	0.0269
30
Wild type Chow vs. Aox Chow	-0.65	-9.433 to 8.133	No	ns	0.9975
Wild type Chow vs. Wild type Keto	-19.08	-27.87 to -10.30	Yes	****	<0.0001
Wild type Chow vs. Aox Keto	-10.07	-18.85 to -1.284	Yes	*	0.0171
Aox Chow vs. Wild type Keto	-18.43	-27.22 to -9.651	Yes	****	<0.0001
Aox Chow vs. Aox Keto	-9.417	-18.20 to -0.6341	Yes	*	0.03
Wild type Keto vs. Aox Keto	9.017	0.2341 to 17.80	Yes	*	0.0416
31
Wild type Chow vs. Aox Chow	-0.05	-8.833 to 8.733	No	ns	>0.9999
Wild type Chow vs. Wild type Keto	-19.9	-28.68 to -11.12	Yes	****	<0.0001
Wild type Chow vs. Aox Keto	-10.72	-19.50 to -1.934	Yes	**	0.0094
Aox Chow vs. Wild type Keto	-19.85	-28.63 to -11.07	Yes	****	<0.0001
Aox Chow vs. Aox Keto	-10.67	-19.45 to -1.884	Yes	**	0.0099
Wild type Keto vs. Aox Keto	9.183	0.4008 to 17.97	Yes	*	0.0364
32
Wild type Chow vs. Aox Chow	-0.06667	-8.849 to 8.716	No	ns	>0.9999
Wild type Chow vs. Wild type Keto	-20.83	-29.62 to -12.05	Yes	****	<0.0001
Wild type Chow vs. Aox Keto	-11.95	-20.73 to -3.167	Yes	**	0.0027
Aox Chow vs. Wild type Keto	-20.77	-29.55 to -11.98	Yes	****	<0.0001
Aox Chow vs. Aox Keto	-11.88	-20.67 to -3.101	Yes	**	0.0029
Wild type Keto vs. Aox Keto	8.883	0.1008 to 17.67	Yes	*	0.0462
33
Wild type Chow vs. Aox Chow	-0.03333	-8.816 to 8.749	No	ns	>0.9999
Wild type Chow vs. Wild type Keto	-21.77	-30.55 to -12.98	Yes	****	<0.0001
Wild type Chow vs. Aox Keto	-13.22	-22.00 to -4.434	Yes	***	0.0007
Aox Chow vs. Wild type Keto	-21.73	-30.52 to -12.95	Yes	****	<0.0001
Aox Chow vs. Aox Keto	-13.18	-21.97 to -4.401	Yes	***	0.0007
Wild type Keto vs. Aox Keto	8.55	-0.2326 to 17.33	No	ns	0.0597
34
Wild type Chow vs. Aox Chow	-0.3167	-9.099 to 8.466	No	ns	0.9997
Wild type Chow vs. Wild type Keto	-22.28	-31.07 to -13.50	Yes	****	<0.0001
Wild type Chow vs. Aox Keto	-13.38	-22.17 to -4.601	Yes	***	0.0005
Aox Chow vs. Wild type Keto	-21.97	-30.75 to -13.18	Yes	****	<0.0001
Aox Chow vs. Aox Keto	-13.07	-21.85 to -4.284	Yes	***	0.0008
Wild type Keto vs. Aox Keto	8.9	0.1174 to 17.68	Yes	*	0.0456
35
Wild type Chow vs. Aox Chow	0.2833	-8.499 to 9.066	No	ns	0.9998
Wild type Chow vs. Wild type Keto	-21.32	-30.10 to -12.53	Yes	****	<0.0001
Wild type Chow vs. Aox Keto	-13.45	-22.23 to -4.667	Yes	***	0.0005
Aox Chow vs. Wild type Keto	-21.6	-30.38 to -12.82	Yes	****	<0.0001
Aox Chow vs. Aox Keto	-13.73	-22.52 to -4.951	Yes	***	0.0004
Wild type Keto vs. Aox Keto	7.867	-0.9159 to 16.65	No	ns	0.0975
36
Wild type Chow vs. Aox Chow	0.2333	-8.549 to 9.016	No	ns	0.9999
Wild type Chow vs. Wild type Keto	-21.43	-30.22 to -12.65	Yes	****	<0.0001
Wild type Chow vs. Aox Keto	-14.48	-23.27 to -5.701	Yes	***	0.0001
Aox Chow vs. Wild type Keto	-21.67	-30.45 to -12.88	Yes	****	<0.0001
Aox Chow vs. Aox Keto	-14.72	-23.50 to -5.934	Yes	***	0.0001
Wild type Keto vs. Aox Keto	6.95	-1.833 to 15.73	No	ns	0.1753
37
Wild type Chow vs. Aox Chow	0.55	-8.233 to 9.333	No	ns	0.9985
Wild type Chow vs. Wild type Keto	-20.8	-29.58 to -12.02	Yes	****	<0.0001
Wild type Chow vs. Aox Keto	-13.35	-22.13 to -4.567	Yes	***	0.0006
Aox Chow vs. Wild type Keto	-21.35	-30.13 to -12.57	Yes	****	<0.0001
Aox Chow vs. Aox Keto	-13.9	-22.68 to -5.117	Yes	***	0.0003
Wild type Keto vs. Aox Keto	7.45	-1.333 to 16.23	No	ns	0.1286
38
Wild type Chow vs. Aox Chow	0.1167	-8.666 to 8.899	No	ns	>0.9999
Wild type Chow vs. Wild type Keto	-20.48	-29.27 to -11.70	Yes	****	<0.0001
Wild type Chow vs. Aox Keto	-13.08	-21.87 to -4.301	Yes	***	0.0008
Aox Chow vs. Wild type Keto	-20.6	-29.38 to -11.82	Yes	****	<0.0001
Aox Chow vs. Aox Keto	-13.2	-21.98 to -4.417	Yes	***	0.0007
Wild type Keto vs. Aox Keto	7.4	-1.383 to 16.18	No	ns	0.1328
39
Wild type Chow vs. Aox Chow	0.65	-8.133 to 9.433	No	ns	0.9975
Wild type Chow vs. Wild type Keto	-20.53	-29.32 to -11.75	Yes	****	<0.0001
Wild type Chow vs. Aox Keto	-12.85	-21.63 to -4.067	Yes	**	0.001
Aox Chow vs. Wild type Keto	-21.18	-29.97 to -12.40	Yes	****	<0.0001
Aox Chow vs. Aox Keto	-13.5	-22.28 to -4.717	Yes	***	0.0005
Wild type Keto vs. Aox Keto	7.683	-1.099 to 16.47	No	ns	0.1104
40
Wild type Chow vs. Aox Chow	-0.15	-8.933 to 8.633	No	ns	>0.9999
Wild type Chow vs. Wild type Keto	-22.4	-31.18 to -13.62	Yes	****	<0.0001
Wild type Chow vs. Aox Keto	-14.33	-23.12 to -5.551	Yes	***	0.0002
Aox Chow vs. Wild type Keto	-22.25	-31.03 to -13.47	Yes	****	<0.0001
Aox Chow vs. Aox Keto	-14.18	-22.97 to -5.401	Yes	***	0.0002
Wild type Keto vs. Aox Keto	8.067	-0.7159 to 16.85	No	ns	0.0849
Test details	Predicted (LS) mean 1	Predicted (LS) mean 2	Predicted (LS) mean diff.	SE of diff.	N1	N2	q	DF
0
Wild type Chow vs. Aox Chow	25.43	24.52	0.9083	3.192	8	6	0.4025	877
Wild type Chow vs. Wild type Keto	25.43	24.04	1.382	3.059	8	7	0.6391	877
Wild type Chow vs. Aox Keto	25.43	23.3	2.125	2.872	8	9	1.046	877
Aox Chow vs. Wild type Keto	24.52	24.04	0.4738	3.288	6	7	0.2038	877
Aox Chow vs. Aox Keto	24.52	23.3	1.217	3.115	6	9	0.5524	877
Wild type Keto vs. Aox Keto	24.04	23.3	0.7429	2.978	7	9	0.3527	877
1
Wild type Chow vs. Aox Chow	26.8	25.82	0.9833	3.192	8	6	0.4357	877
Wild type Chow vs. Wild type Keto	26.8	24.97	1.829	3.059	8	7	0.8455	877
Wild type Chow vs. Aox Keto	26.8	23.74	3.056	2.872	8	9	1.505	877
Aox Chow vs. Wild type Keto	25.82	24.97	0.8452	3.288	6	7	0.3636	877
Aox Chow vs. Aox Keto	25.82	23.74	2.072	3.115	6	9	0.9409	877
Wild type Keto vs. Aox Keto	24.97	23.74	1.227	2.978	7	9	0.5826	877
2
Wild type Chow vs. Aox Chow	27.65	26.82	0.8333	3.192	8	6	0.3692	877
Wild type Chow vs. Wild type Keto	27.65	27.01	0.6357	3.059	8	7	0.2939	877
Wild type Chow vs. Aox Keto	27.65	25.54	2.106	2.872	8	9	1.037	877
Aox Chow vs. Wild type Keto	26.82	27.01	-0.1976	3.288	6	7	0.085	877
Aox Chow vs. Aox Keto	26.82	25.54	1.272	3.115	6	9	0.5776	877
Wild type Keto vs. Aox Keto	27.01	25.54	1.47	2.978	7	9	0.6979	877
3
Wild type Chow vs. Aox Chow	28.79	27.53	1.254	3.192	8	6	0.5557	877
Wild type Chow vs. Wild type Keto	28.79	29.57	-0.7839	3.059	8	7	0.3625	877
Wild type Chow vs. Aox Keto	28.79	27.58	1.21	2.872	8	9	0.5957	877
Aox Chow vs. Wild type Keto	27.53	29.57	-2.038	3.288	6	7	0.8766	877
Aox Chow vs. Aox Keto	27.53	27.58	-0.04444	3.115	6	9	0.02018	877
Wild type Keto vs. Aox Keto	29.57	27.58	1.994	2.978	7	9	0.9467	877
4
Wild type Chow vs. Aox Chow	29.09	28.33	0.7542	3.192	8	6	0.3342	877
Wild type Chow vs. Wild type Keto	29.09	31.14	-2.055	3.059	8	7	0.9503	877
Wild type Chow vs. Aox Keto	29.09	29.48	-0.3903	2.872	8	9	0.1922	877
Aox Chow vs. Wild type Keto	28.33	31.14	-2.81	3.288	6	7	1.208	877
Aox Chow vs. Aox Keto	28.33	29.48	-1.144	3.115	6	9	0.5196	877
Wild type Keto vs. Aox Keto	31.14	29.48	1.665	2.978	7	9	0.7906	877
5
Wild type Chow vs. Aox Chow	29.95	28.5	1.45	3.192	8	6	0.6425	877
Wild type Chow vs. Wild type Keto	29.95	32.54	-2.593	3.059	8	7	1.199	877
Wild type Chow vs. Aox Keto	29.95	29.99	-0.03889	2.872	8	9	0.01915	877
Aox Chow vs. Wild type Keto	28.5	32.54	-4.043	3.288	6	7	1.739	877
Aox Chow vs. Aox Keto	28.5	29.99	-1.489	3.115	6	9	0.676	877
Wild type Keto vs. Aox Keto	32.54	29.99	2.554	2.978	7	9	1.213	877
6
Wild type Chow vs. Aox Chow	30.6	29.38	1.217	3.192	8	6	0.5391	877
Wild type Chow vs. Wild type Keto	30.6	33.54	-2.943	3.059	8	7	1.361	877
Wild type Chow vs. Aox Keto	30.6	31.18	-0.5833	2.872	8	9	0.2873	877
Aox Chow vs. Wild type Keto	29.38	33.54	-4.16	3.288	6	7	1.789	877
Aox Chow vs. Aox Keto	29.38	31.18	-1.8	3.115	6	9	0.8173	877
Wild type Keto vs. Aox Keto	33.54	31.18	2.36	2.978	7	9	1.12	877
7
Wild type Chow vs. Aox Chow	31.41	30.4	1.013	3.192	8	6	0.4486	877
Wild type Chow vs. Wild type Keto	31.41	34.9	-3.488	3.059	8	7	1.612	877
Wild type Chow vs. Aox Keto	31.41	31.84	-0.4319	2.872	8	9	0.2127	877
Aox Chow vs. Wild type Keto	30.4	34.9	-4.5	3.288	6	7	1.936	877
Aox Chow vs. Aox Keto	30.4	31.84	-1.444	3.115	6	9	0.6558	877
Wild type Keto vs. Aox Keto	34.9	31.84	3.056	2.978	7	9	1.451	877
8
Wild type Chow vs. Aox Chow	31.81	30.93	0.8792	3.192	8	6	0.3895	877
Wild type Chow vs. Wild type Keto	31.81	37.19	-5.373	3.059	8	7	2.484	877
Wild type Chow vs. Aox Keto	31.81	33.41	-1.599	2.872	8	9	0.7873	877
Aox Chow vs. Wild type Keto	30.93	37.19	-6.252	3.288	6	7	2.689	877
Aox Chow vs. Aox Keto	30.93	33.41	-2.478	3.115	6	9	1.125	877
Wild type Keto vs. Aox Keto	37.19	33.41	3.775	2.978	7	9	1.792	877
9
Wild type Chow vs. Aox Chow	32.01	31.03	0.9792	3.192	8	6	0.4339	877
Wild type Chow vs. Wild type Keto	32.01	38.67	-6.659	3.059	8	7	3.079	877
Wild type Chow vs. Aox Keto	32.01	32.5	-0.4875	3.192	8	6	0.216	877
Aox Chow vs. Wild type Keto	31.03	38.67	-7.638	3.288	6	7	3.285	877
Aox Chow vs. Aox Keto	31.03	32.5	-1.467	3.412	6	6	0.6079	877
Wild type Keto vs. Aox Keto	38.67	32.5	6.171	3.288	7	6	2.654	877
10
Wild type Chow vs. Aox Chow	31.48	31.45	0.03333	3.412	6	6	0.01382	877
Wild type Chow vs. Wild type Keto	31.48	39.48	-8	3.412	6	6	3.316	877
Wild type Chow vs. Aox Keto	31.48	33.53	-2.05	3.412	6	6	0.8497	877
Aox Chow vs. Wild type Keto	31.45	39.48	-8.033	3.412	6	6	3.33	877
Aox Chow vs. Aox Keto	31.45	33.53	-2.083	3.412	6	6	0.8635	877
Wild type Keto vs. Aox Keto	39.48	33.53	5.95	3.412	6	6	2.466	877
11
Wild type Chow vs. Aox Chow	32.58	32.6	-0.01667	3.412	6	6	0.006908	877
Wild type Chow vs. Wild type Keto	32.58	41.45	-8.867	3.412	6	6	3.675	877
Wild type Chow vs. Aox Keto	32.58	34.75	-2.167	3.412	6	6	0.898	877
Aox Chow vs. Wild type Keto	32.6	41.45	-8.85	3.412	6	6	3.668	877
Aox Chow vs. Aox Keto	32.6	34.75	-2.15	3.412	6	6	0.8911	877
Wild type Keto vs. Aox Keto	41.45	34.75	6.7	3.412	6	6	2.777	877
12
Wild type Chow vs. Aox Chow	33.17	33.1	0.06667	3.412	6	6	0.02763	877
Wild type Chow vs. Wild type Keto	33.17	42.78	-9.617	3.412	6	6	3.986	877
Wild type Chow vs. Aox Keto	33.17	35.55	-2.383	3.412	6	6	0.9878	877
Aox Chow vs. Wild type Keto	33.1	42.78	-9.683	3.412	6	6	4.013	877
Aox Chow vs. Aox Keto	33.1	35.55	-2.45	3.412	6	6	1.015	877
Wild type Keto vs. Aox Keto	42.78	35.55	7.233	3.412	6	6	2.998	877
13
Wild type Chow vs. Aox Chow	33.73	34	-0.2667	3.412	6	6	0.1105	877
Wild type Chow vs. Wild type Keto	33.73	44.07	-10.33	3.412	6	6	4.283	877
Wild type Chow vs. Aox Keto	33.73	36.52	-2.783	3.412	6	6	1.154	877
Aox Chow vs. Wild type Keto	34	44.07	-10.07	3.412	6	6	4.172	877
Aox Chow vs. Aox Keto	34	36.52	-2.517	3.412	6	6	1.043	877
Wild type Keto vs. Aox Keto	44.07	36.52	7.55	3.412	6	6	3.129	877
14
Wild type Chow vs. Aox Chow	33.55	34.38	-0.8333	3.412	6	6	0.3454	877
Wild type Chow vs. Wild type Keto	33.55	45.27	-11.72	3.412	6	6	4.856	877
Wild type Chow vs. Aox Keto	33.55	37.6	-4.05	3.412	6	6	1.679	877
Aox Chow vs. Wild type Keto	34.38	45.27	-10.88	3.412	6	6	4.511	877
Aox Chow vs. Aox Keto	34.38	37.6	-3.217	3.412	6	6	1.333	877
Wild type Keto vs. Aox Keto	45.27	37.6	7.667	3.412	6	6	3.178	877
15
Wild type Chow vs. Aox Chow	34.34	34.77	-0.425	3.412	6	6	0.1762	877
Wild type Chow vs. Wild type Keto	34.34	46.6	-12.26	3.412	6	6	5.081	877
Wild type Chow vs. Aox Keto	34.34	38.07	-3.725	3.412	6	6	1.544	877
Aox Chow vs. Wild type Keto	34.77	46.6	-11.83	3.412	6	6	4.905	877
Aox Chow vs. Aox Keto	34.77	38.07	-3.3	3.412	6	6	1.368	877
Wild type Keto vs. Aox Keto	46.6	38.07	8.533	3.412	6	6	3.537	877
16
Wild type Chow vs. Aox Chow	35.25	35.42	-0.1667	3.412	6	6	0.06908	877
Wild type Chow vs. Wild type Keto	35.25	48.2	-12.95	3.412	6	6	5.367	877
Wild type Chow vs. Aox Keto	35.25	39.05	-3.8	3.412	6	6	1.575	877
Aox Chow vs. Wild type Keto	35.42	48.2	-12.78	3.412	6	6	5.298	877
Aox Chow vs. Aox Keto	35.42	39.05	-3.633	3.412	6	6	1.506	877
Wild type Keto vs. Aox Keto	48.2	39.05	9.15	3.412	6	6	3.792	877
17
Wild type Chow vs. Aox Chow	35.02	35.53	-0.5167	3.412	6	6	0.2141	877
Wild type Chow vs. Wild type Keto	35.02	48.25	-13.23	3.412	6	6	5.485	877
Wild type Chow vs. Aox Keto	35.02	38.43	-3.417	3.412	6	6	1.416	877
Aox Chow vs. Wild type Keto	35.53	48.25	-12.72	3.412	6	6	5.271	877
Aox Chow vs. Aox Keto	35.53	38.43	-2.9	3.412	6	6	1.202	877
Wild type Keto vs. Aox Keto	48.25	38.43	9.817	3.412	6	6	4.069	877
18
Wild type Chow vs. Aox Chow	35.72	35.9	-0.1833	3.412	6	6	0.07599	877
Wild type Chow vs. Wild type Keto	35.72	49.8	-14.08	3.412	6	6	5.837	877
Wild type Chow vs. Aox Keto	35.72	39.77	-4.05	3.412	6	6	1.679	877
Aox Chow vs. Wild type Keto	35.9	49.8	-13.9	3.412	6	6	5.761	877
Aox Chow vs. Aox Keto	35.9	39.77	-3.867	3.412	6	6	1.603	877
Wild type Keto vs. Aox Keto	49.8	39.77	10.03	3.412	6	6	4.159	877
19
Wild type Chow vs. Aox Chow	36.28	36.8	-0.5167	3.412	6	6	0.2141	877
Wild type Chow vs. Wild type Keto	36.28	50.9	-14.62	3.412	6	6	6.058	877
Wild type Chow vs. Aox Keto	36.28	40.55	-4.267	3.412	6	6	1.768	877
Aox Chow vs. Wild type Keto	36.8	50.9	-14.1	3.412	6	6	5.844	877
Aox Chow vs. Aox Keto	36.8	40.55	-3.75	3.412	6	6	1.554	877
Wild type Keto vs. Aox Keto	50.9	40.55	10.35	3.412	6	6	4.29	877
20
Wild type Chow vs. Aox Chow	35.68	35.87	-0.1833	3.412	6	6	0.07599	877
Wild type Chow vs. Wild type Keto	35.68	51.9	-16.22	3.412	6	6	6.721	877
Wild type Chow vs. Aox Keto	35.68	41.22	-5.533	3.412	6	6	2.293	877
Aox Chow vs. Wild type Keto	35.87	51.9	-16.03	3.412	6	6	6.645	877
Aox Chow vs. Aox Keto	35.87	41.22	-5.35	3.412	6	6	2.217	877
Wild type Keto vs. Aox Keto	51.9	41.22	10.68	3.412	6	6	4.428	877
21
Wild type Chow vs. Aox Chow	36.2	36.68	-0.4833	3.412	6	6	0.2003	877
Wild type Chow vs. Wild type Keto	36.2	53.55	-17.35	3.412	6	6	7.191	877
Wild type Chow vs. Aox Keto	36.2	42.27	-6.067	3.412	6	6	2.514	877
Aox Chow vs. Wild type Keto	36.68	53.55	-16.87	3.412	6	6	6.991	877
Aox Chow vs. Aox Keto	36.68	42.27	-5.583	3.412	6	6	2.314	877
Wild type Keto vs. Aox Keto	53.55	42.27	11.28	3.412	6	6	4.677	877
22
Wild type Chow vs. Aox Chow	36.78	36.95	-0.1667	3.412	6	6	0.06908	877
Wild type Chow vs. Wild type Keto	36.78	54.62	-17.83	3.412	6	6	7.391	877
Wild type Chow vs. Aox Keto	36.78	43.48	-6.7	3.412	6	6	2.777	877
Aox Chow vs. Wild type Keto	36.95	54.62	-17.67	3.412	6	6	7.322	877
Aox Chow vs. Aox Keto	36.95	43.48	-6.533	3.412	6	6	2.708	877
Wild type Keto vs. Aox Keto	54.62	43.48	11.13	3.412	6	6	4.614	877
23
Wild type Chow vs. Aox Chow	36.98	37.43	-0.45	3.412	6	6	0.1865	877
Wild type Chow vs. Wild type Keto	36.98	54.95	-17.97	3.412	6	6	7.447	877
Wild type Chow vs. Aox Keto	36.98	44.15	-7.167	3.412	6	6	2.97	877
Aox Chow vs. Wild type Keto	37.43	54.95	-17.52	3.412	6	6	7.26	877
Aox Chow vs. Aox Keto	37.43	44.15	-6.717	3.412	6	6	2.784	877
Wild type Keto vs. Aox Keto	54.95	44.15	10.8	3.412	6	6	4.476	877
24
Wild type Chow vs. Aox Chow	37.35	37.37	-0.01667	3.412	6	6	0.006908	877
Wild type Chow vs. Wild type Keto	37.35	56.03	-18.68	3.412	6	6	7.744	877
Wild type Chow vs. Aox Keto	37.35	45.47	-8.117	3.412	6	6	3.364	877
Aox Chow vs. Wild type Keto	37.37	56.03	-18.67	3.412	6	6	7.737	877
Aox Chow vs. Aox Keto	37.37	45.47	-8.1	3.412	6	6	3.357	877
Wild type Keto vs. Aox Keto	56.03	45.47	10.57	3.412	6	6	4.38	877
25
Wild type Chow vs. Aox Chow	37.15	38.02	-0.8667	3.412	6	6	0.3592	877
Wild type Chow vs. Wild type Keto	37.15	56.53	-19.38	3.412	6	6	8.034	877
Wild type Chow vs. Aox Keto	37.15	46.2	-9.05	3.412	6	6	3.751	877
Aox Chow vs. Wild type Keto	38.02	56.53	-18.52	3.412	6	6	7.675	877
Aox Chow vs. Aox Keto	38.02	46.2	-8.183	3.412	6	6	3.392	877
Wild type Keto vs. Aox Keto	56.53	46.2	10.33	3.412	6	6	4.283	877
26
Wild type Chow vs. Aox Chow	37.87	38.35	-0.4833	3.412	6	6	0.2003	877
Wild type Chow vs. Wild type Keto	37.87	57.92	-20.05	3.412	6	6	8.31	877
Wild type Chow vs. Aox Keto	37.87	47.3	-9.433	3.412	6	6	3.91	877
Aox Chow vs. Wild type Keto	38.35	57.92	-19.57	3.412	6	6	8.11	877
Aox Chow vs. Aox Keto	38.35	47.3	-8.95	3.412	6	6	3.71	877
Wild type Keto vs. Aox Keto	57.92	47.3	10.62	3.412	6	6	4.4	877
27
Wild type Chow vs. Aox Chow	38.77	38.87	-0.1	3.412	6	6	0.04145	877
Wild type Chow vs. Wild type Keto	38.77	58.28	-19.52	3.412	6	6	8.089	877
Wild type Chow vs. Aox Keto	38.77	47.4	-8.633	3.412	6	6	3.578	877
Aox Chow vs. Wild type Keto	38.87	58.28	-19.42	3.412	6	6	8.048	877
Aox Chow vs. Aox Keto	38.87	47.4	-8.533	3.412	6	6	3.537	877
Wild type Keto vs. Aox Keto	58.28	47.4	10.88	3.412	6	6	4.511	877
28
Wild type Chow vs. Aox Chow	38.92	39.23	-0.3167	3.412	6	6	0.1312	877
Wild type Chow vs. Wild type Keto	38.92	58.32	-19.4	3.412	6	6	8.041	877
Wild type Chow vs. Aox Keto	38.92	48	-9.083	3.412	6	6	3.765	877
Aox Chow vs. Wild type Keto	39.23	58.32	-19.08	3.412	6	6	7.91	877
Aox Chow vs. Aox Keto	39.23	48	-8.767	3.412	6	6	3.634	877
Wild type Keto vs. Aox Keto	58.32	48	10.32	3.412	6	6	4.276	877
29
Wild type Chow vs. Aox Chow	38.85	39.52	-0.6667	3.412	6	6	0.2763	877
Wild type Chow vs. Wild type Keto	38.85	58.63	-19.78	3.412	6	6	8.2	877
Wild type Chow vs. Aox Keto	38.85	49.08	-10.23	3.412	6	6	4.241	877
Aox Chow vs. Wild type Keto	39.52	58.63	-19.12	3.412	6	6	7.923	877
Aox Chow vs. Aox Keto	39.52	49.08	-9.567	3.412	6	6	3.965	877
Wild type Keto vs. Aox Keto	58.63	49.08	9.55	3.412	6	6	3.958	877
30
Wild type Chow vs. Aox Chow	39.28	39.93	-0.65	3.412	6	6	0.2694	877
Wild type Chow vs. Wild type Keto	39.28	58.37	-19.08	3.412	6	6	7.91	877
Wild type Chow vs. Aox Keto	39.28	49.35	-10.07	3.412	6	6	4.172	877
Aox Chow vs. Wild type Keto	39.93	58.37	-18.43	3.412	6	6	7.64	877
Aox Chow vs. Aox Keto	39.93	49.35	-9.417	3.412	6	6	3.903	877
Wild type Keto vs. Aox Keto	58.37	49.35	9.017	3.412	6	6	3.737	877
31
Wild type Chow vs. Aox Chow	39.83	39.88	-0.05	3.412	6	6	0.02072	877
Wild type Chow vs. Wild type Keto	39.83	59.73	-19.9	3.412	6	6	8.248	877
Wild type Chow vs. Aox Keto	39.83	50.55	-10.72	3.412	6	6	4.442	877
Aox Chow vs. Wild type Keto	39.88	59.73	-19.85	3.412	6	6	8.227	877
Aox Chow vs. Aox Keto	39.88	50.55	-10.67	3.412	6	6	4.421	877
Wild type Keto vs. Aox Keto	59.73	50.55	9.183	3.412	6	6	3.806	877
32
Wild type Chow vs. Aox Chow	39.8	39.87	-0.06667	3.412	6	6	0.02763	877
Wild type Chow vs. Wild type Keto	39.8	60.63	-20.83	3.412	6	6	8.635	877
Wild type Chow vs. Aox Keto	39.8	51.75	-11.95	3.412	6	6	4.953	877
Aox Chow vs. Wild type Keto	39.87	60.63	-20.77	3.412	6	6	8.607	877
Aox Chow vs. Aox Keto	39.87	51.75	-11.88	3.412	6	6	4.925	877
Wild type Keto vs. Aox Keto	60.63	51.75	8.883	3.412	6	6	3.682	877
33
Wild type Chow vs. Aox Chow	39.77	39.8	-0.03333	3.412	6	6	0.01382	877
Wild type Chow vs. Wild type Keto	39.77	61.53	-21.77	3.412	6	6	9.022	877
Wild type Chow vs. Aox Keto	39.77	52.98	-13.22	3.412	6	6	5.478	877
Aox Chow vs. Wild type Keto	39.8	61.53	-21.73	3.412	6	6	9.008	877
Aox Chow vs. Aox Keto	39.8	52.98	-13.18	3.412	6	6	5.464	877
Wild type Keto vs. Aox Keto	61.53	52.98	8.55	3.412	6	6	3.544	877
34
Wild type Chow vs. Aox Chow	39.85	40.17	-0.3167	3.412	6	6	0.1312	877
Wild type Chow vs. Wild type Keto	39.85	62.13	-22.28	3.412	6	6	9.236	877
Wild type Chow vs. Aox Keto	39.85	53.23	-13.38	3.412	6	6	5.547	877
Aox Chow vs. Wild type Keto	40.17	62.13	-21.97	3.412	6	6	9.105	877
Aox Chow vs. Aox Keto	40.17	53.23	-13.07	3.412	6	6	5.416	877
Wild type Keto vs. Aox Keto	62.13	53.23	8.9	3.412	6	6	3.689	877
35
Wild type Chow vs. Aox Chow	40.55	40.27	0.2833	3.412	6	6	0.1174	877
Wild type Chow vs. Wild type Keto	40.55	61.87	-21.32	3.412	6	6	8.835	877
Wild type Chow vs. Aox Keto	40.55	54	-13.45	3.412	6	6	5.575	877
Aox Chow vs. Wild type Keto	40.27	61.87	-21.6	3.412	6	6	8.953	877
Aox Chow vs. Aox Keto	40.27	54	-13.73	3.412	6	6	5.692	877
Wild type Keto vs. Aox Keto	61.87	54	7.867	3.412	6	6	3.261	877
36
Wild type Chow vs. Aox Chow	40.65	40.42	0.2333	3.412	6	6	0.09671	877
Wild type Chow vs. Wild type Keto	40.65	62.08	-21.43	3.412	6	6	8.884	877
Wild type Chow vs. Aox Keto	40.65	55.13	-14.48	3.412	6	6	6.003	877
Aox Chow vs. Wild type Keto	40.42	62.08	-21.67	3.412	6	6	8.98	877
Aox Chow vs. Aox Keto	40.42	55.13	-14.72	3.412	6	6	6.1	877
Wild type Keto vs. Aox Keto	62.08	55.13	6.95	3.412	6	6	2.881	877
37
Wild type Chow vs. Aox Chow	41.32	40.77	0.55	3.412	6	6	0.228	877
Wild type Chow vs. Wild type Keto	41.32	62.12	-20.8	3.412	6	6	8.621	877
Wild type Chow vs. Aox Keto	41.32	54.67	-13.35	3.412	6	6	5.533	877
Aox Chow vs. Wild type Keto	40.77	62.12	-21.35	3.412	6	6	8.849	877
Aox Chow vs. Aox Keto	40.77	54.67	-13.9	3.412	6	6	5.761	877
Wild type Keto vs. Aox Keto	62.12	54.67	7.45	3.412	6	6	3.088	877
38
Wild type Chow vs. Aox Chow	41.77	41.65	0.1167	3.412	6	6	0.04836	877
Wild type Chow vs. Wild type Keto	41.77	62.25	-20.48	3.412	6	6	8.49	877
Wild type Chow vs. Aox Keto	41.77	54.85	-13.08	3.412	6	6	5.423	877
Aox Chow vs. Wild type Keto	41.65	62.25	-20.6	3.412	6	6	8.538	877
Aox Chow vs. Aox Keto	41.65	54.85	-13.2	3.412	6	6	5.471	877
Wild type Keto vs. Aox Keto	62.25	54.85	7.4	3.412	6	6	3.067	877
39
Wild type Chow vs. Aox Chow	42.35	41.7	0.65	3.412	6	6	0.2694	877
Wild type Chow vs. Wild type Keto	42.35	62.88	-20.53	3.412	6	6	8.511	877
Wild type Chow vs. Aox Keto	42.35	55.2	-12.85	3.412	6	6	5.326	877
Aox Chow vs. Wild type Keto	41.7	62.88	-21.18	3.412	6	6	8.78	877
Aox Chow vs. Aox Keto	41.7	55.2	-13.5	3.412	6	6	5.595	877
Wild type Keto vs. Aox Keto	62.88	55.2	7.683	3.412	6	6	3.185	877
40
Wild type Chow vs. Aox Chow	40.65	40.8	-0.15	3.412	6	6	0.06217	877
Wild type Chow vs. Wild type Keto	40.65	63.05	-22.4	3.412	6	6	9.284	877
Wild type Chow vs. Aox Keto	40.65	54.98	-14.33	3.412	6	6	5.941	877
Aox Chow vs. Wild type Keto	40.8	63.05	-22.25	3.412	6	6	9.222	877
Aox Chow vs. Aox Keto	40.8	54.98	-14.18	3.412	6	6	5.879	877
Wild type Keto vs. Aox Keto	63.05	54.98	8.067	3.412	6	6	3.343	877
Two-way ANOVA	Ordinary
Alpha	0.05
Source of Variation	% of total variation	P value	P value summary	Significant?
Interaction	8.475	<0.0001	****	Yes
Row Factor (Weeks of Diet exposure)	46.75	<0.0001	****	Yes
Column Factor (Groups)	23.15	<0.0001	****	Yes
ANOVA table	SS (Type III)	DF	MS	F (DFn	DFd)	P value
Interaction	11560	120	96.34	F (120	877) = 2.758	P<0.0001
Row Factor (Weeks of Diet exposure)	63767	40	1594	F (40	877) = 45.64	P<0.0001
Column Factor (Groups)	31580	3	10527	F (3	877) = 301.4	P<0.0001
Residual	30631	877	34.93

## Sheet: Fig 1C - 2way ANOVA of keto TAM
Tables S1
Statistical analyses for Figure 1
This sheet: analyses for Fig. 1C
Compare each cell mean with the other cell mean in that row
Number of families	1
Number of comparisons per family	12
Alpha	0.05
Sidak's multiple comparisons test	Predicted (LS) mean diff.	95.00% CI of diff.	Significant?	Summary	Adjusted P Value
Wildtype-keto - Aox-keto
0	-0.6417	-5.067 to 3.784	No	ns	>0.9999
2	-1.342	-5.767 to 3.084	No	ns	0.9966
4	-1.333	-5.759 to 3.092	No	ns	0.9968
6	-1.708	-6.134 to 2.717	No	ns	0.9736
8	-2.917	-7.342 to 1.509	No	ns	0.5032
10	-3.6	-8.026 to 0.8255	No	ns	0.2077
12	-4.317	-8.742 to 0.1088	No	ns	0.0614
14	-5.242	-9.667 to -0.8162	Yes	**	0.0094
16	-5.592	-10.02 to -1.166	Yes	**	0.0043
18	-5.658	-10.08 to -1.233	Yes	**	0.0037
20	-6.025	-10.45 to -1.599	Yes	**	0.0016
22	-5.858	-10.28 to -1.433	Yes	**	0.0023
Test details	Predicted (LS) mean 1	Predicted (LS) mean 2	Predicted (LS) mean diff.	SE of diff.	N1	N2	t	DF
Wildtype-keto - Aox-keto
0	23.33	23.97	-0.6417	1.512	4	6	0.4245	96
2	25.28	26.62	-1.342	1.512	4	6	0.8876	96
4	28.8	30.13	-1.333	1.512	4	6	0.882	96
6	33.03	34.73	-1.708	1.512	4	6	1.13	96
8	35.8	38.72	-2.917	1.512	4	6	1.929	96
10	38.2	41.8	-3.6	1.512	4	6	2.382	96
12	41	45.32	-4.317	1.512	4	6	2.856	96
14	43.88	49.12	-5.242	1.512	4	6	3.468	96
16	45.48	51.07	-5.592	1.512	4	6	3.699	96
18	47.33	52.98	-5.658	1.512	4	6	3.743	96
20	48.53	54.55	-6.025	1.512	4	6	3.986	96
22	49.38	55.23	-5.858	1.512	4	6	3.875	96
Two-way ANOVA	Ordinary
Alpha	0.05
Source of Variation	% of total variation	P value	P value summary	Significant?
Interaction	0.8524	0.0637	ns	No
Row Factor (Weeks of Diet exposure)	84.89	<0.0001	****	Yes
Column Factor (Genotype)	3.066	<0.0001	****	Yes
ANOVA table	SS (Type III)	DF	MS	F (DFn	DFd)	P value
Interaction	108.8	11	9.892	F (11	96) = 1.804	P=0.0637
Row Factor (Weeks of Diet exposure)	10836	11	985.1	F (11	96) = 179.6	P<0.0001
Column Factor (Genotype)	391.3	1	391.3	F (1	96) = 71.35	P<0.0001
Residual	526.5	96	5.484
