# Supplementary material for: Phenotypic effects of dietary stress in combination with a respiratory chain bypass in mice
Source: Physiol Rep. 2019 Jul 2;7(13):e14159. doi: 10.14814/phy2.14159 (PMC6606514; doi:10.14814/phy2.14159)
Supplement: Supplementary file 2 — Table S2 . Statistical analyses for Figure 2 [file PHY2-7-e14159-s002.xls]

## Sheet: Lean mass
Table S2
Statistical analyses for Figure 2
This sheet: analyses for Fig. 2A
Compare column means (main column effect)
Number of families	1
Number of comparisons per family	3
Alpha	0.05
Tukey's multiple comparisons test	Mean Diff.	95.00% CI of diff.	Significant?	Summary	Adjusted P Value
Chow vs. HF	0.5642	-0.7815 to 1.910	No	ns	0.5628
Chow vs. Ketogenic	3.975	2.621 to 5.329	Yes	****	<0.0001
HF vs. Ketogenic	3.411	2.065 to 4.757	Yes	****	<0.0001
Test details	Mean 1	Mean 2	Mean Diff.	SE of diff.	N1	N2	q	DF
Chow vs. HF	26.99	26.43	0.5642	0.5468	12	13	1.459	31
Chow vs. Ketogenic	26.99	23.02	3.975	0.5502	12	12	10.22	31
HF vs. Ketogenic	26.43	23.02	3.411	0.5468	13	12	8.822	31
Two-way ANOVA	Ordinary
Alpha	0.05
Source of Variation	% of total variation	P value	P value summary	Significant?
Interaction	1.164	0.5228	ns	No
Genotype	15.37	0.0002	***	Yes
Diet	53.85	<0.0001	****	Yes
ANOVA table	SS (Type III)	DF	MS	F (DFn	DFd)	P value
Interaction	2.406	2	1.203	F (2	31) = 0.6623	P=0.5228
Genotype	31.76	1	31.76	F (1	31) = 17.48	P=0.0002
Diet	111.3	2	55.64	F (2	31) = 30.63	P<0.0001
Residual	56.31	31	1.816
Difference between row means
Predicted (LS) mean of Wild-type	26.41
Predicted (LS) mean of Aox	24.54
Difference between predicted means	1.871
SE of difference	0.4474
95% CI of difference	0.9581 to 2.783

## Sheet: Fat mass
Table S2
Statistical analyses for Figure 2
This sheet: analyses for Fig. 2B
Compare column means (main column effect)
Number of families	1
Number of comparisons per family	3
Alpha	0.05
Tukey's multiple comparisons test	Mean Diff.	95.00% CI of diff.	Significant?	Summary	Adjusted P Value
Chow vs. HF	-15.69	-20.88 to -10.50	Yes	****	<0.0001
Chow vs. Ketogenic	-21.35	-26.58 to -16.12	Yes	****	<0.0001
HF vs. Ketogenic	-5.662	-10.85 to -0.4694	Yes	*	0.0303
Test details	Mean 1	Mean 2	Mean Diff.	SE of diff.	N1	N2	q	DF
Chow vs. HF	10.63	26.32	-15.69	2.11	12	13	10.52	31
Chow vs. Ketogenic	10.63	31.98	-21.35	2.123	12	12	14.22	31
HF vs. Ketogenic	26.32	31.98	-5.662	2.11	13	12	3.795	31
Two-way ANOVA	Ordinary
Alpha	0.05
Source of Variation	% of total variation	P value	P value summary	Significant?
Interaction	2.249	0.2184	ns	No
Genotype	0.000352	0.9823	ns	No
Diet	76.46	<0.0001	****	Yes
ANOVA table	SS (Type III)	DF	MS	F (DFn	DFd)	P value
Interaction	86.47	2	43.24	F (2	31) = 1.599	P=0.2184
Genotype	0.01353	1	0.01353	F (1	31) = 0.0005003	P=0.9823
Diet	2939	2	1470	F (2	31) = 54.34	P<0.0001
Residual	838.4	31	27.05
Difference between row means
Predicted (LS) mean of Wild-type	23
Predicted (LS) mean of Aox	22.96
Difference between predicted means	0.03861
SE of difference	1.726
95% CI of difference	-3.482 to 3.559

## Sheet: %Fat
Table S2
Statistical analyses for Figure 2
This sheet: analyses for Fig. 2C
Compare column means (main column effect)
Number of families	1
Number of comparisons per family	3
Alpha	0.05
Tukey's multiple comparisons test	Mean Diff.	95.00% CI of diff.	Significant?	Summary	Adjusted P Value
Chow vs. HF	-21.72	-26.07 to -17.37	Yes	****	<0.0001
Chow vs. Ketogenic	-29.44	-33.82 to -25.06	Yes	****	<0.0001
HF vs. Ketogenic	-7.723	-12.08 to -3.369	Yes	***	0.0004
Test details	Mean 1	Mean 2	Mean Diff.	SE of diff.	N1	N2	q	DF
Chow vs. HF	28.03	49.74	-21.72	1.769	12	13	17.36	31
Chow vs. Ketogenic	28.03	57.47	-29.44	1.78	12	12	23.39	31
HF vs. Ketogenic	49.74	57.47	-7.723	1.769	13	12	6.174	31
Two-way ANOVA	Ordinary
Alpha	0.05
Source of Variation	% of total variation	P value	P value summary	Significant?
Interaction	0.7023	0.3286	ns	No
Genotype	0.9069	0.0943	ns	No
Diet	89.62	<0.0001	****	Yes
ANOVA table	SS (Type III)	DF	MS	F (DFn	DFd)	P value
Interaction	43.88	2	21.94	F (2	31) = 1.154	P=0.3286
Genotype	56.66	1	56.66	F (1	31) = 2.980	P=0.0943
Diet	5599	2	2800	F (2	31) = 147.3	P<0.0001
Residual	589.4	31	19.01
Difference between row means
Predicted (LS) mean of Wild-type	43.83
Predicted (LS) mean of Aox	46.33
Difference between predicted means	-2.499
SE of difference	1.447
95% CI of difference	-5.451 to 0.4534

## Sheet: BMD
Table S2
Statistical analyses for Figure 2
This sheet: analyses for Fig. 2D
Compare column means (main column effect)
Number of families	1
Number of comparisons per family	3
Alpha	0.05
Tukey's multiple comparisons test	Mean Diff.	95.00% CI of diff.	Significant?	Summary	Adjusted P Value
Chow vs. HF	0.004546	0.001847 to 0.007244	Yes	***	0.0007
Chow vs. Ketogenic	0.007267	0.004551 to 0.009982	Yes	****	<0.0001
HF vs. Ketogenic	0.002721	2.247e-005 to 0.005419	Yes	*	0.0478
Test details	Mean 1	Mean 2	Mean Diff.	SE of diff.	N1	N2	q	DF
Chow vs. HF	0.05893	0.05439	0.004546	0.001096	12	13	5.864	31
Chow vs. Ketogenic	0.05893	0.05167	0.007267	0.001103	12	12	9.315	31
HF vs. Ketogenic	0.05439	0.05167	0.002721	0.001096	13	12	3.51	31
Two-way ANOVA	Ordinary
Alpha	0.05
Source of Variation	% of total variation	P value	P value summary	Significant?
Interaction	1.786	0.5063	ns	No
Genotype	0.8513	0.4216	ns	No
Diet	56.87	<0.0001	****	Yes
ANOVA table	SS (Type III)	DF	MS	F (DFn	DFd)	P value
Interaction	1.016e-05	2	5.082e-06	F (2	31) = 0.6958	P=0.5063
Genotype	4.844e-06	1	4.844e-06	F (1	31) = 0.6632	P=0.4216
Diet	0.0003236	2	0.0001618	F (2	31) = 22.15	P<0.0001
Residual	0.0002264	31	7.303e-06
Difference between row means
Predicted (LS) mean of Wild-type	0.05463
Predicted (LS) mean of Aox	0.05536
Difference between predicted means	-0.0007306
SE of difference	0.0008971
95% CI of difference	-0.002560 to 0.001099

## Sheet: BMC
Table S2
Statistical analyses for Figure 2
This sheet: analyses for Fig. 2E
Two-way ANOVA	Ordinary
Alpha	0.05
Source of Variation	% of total variation	P value	P value summary	Significant?
Interaction	8.041	0.223	ns	No
Genotype	2.633	0.3176	ns	No
Diet	13.25	0.0907	ns	No
ANOVA table	SS (Type III)	DF	MS	F (DFn	DFd)	P value
Interaction	0.008394	2	0.004197	F (2	31) = 1.576	P=0.2230
Genotype	0.002749	1	0.002749	F (1	31) = 1.032	P=0.3176
Diet	0.01383	2	0.006916	F (2	31) = 2.596	P=0.0907
Residual	0.08258	31	0.002664
Difference between row means
Predicted (LS) mean of Wild-type	0.4587
Predicted (LS) mean of Aox	0.4761
Difference between predicted means	-0.0174
SE of difference	0.01713
95% CI of difference	-0.05234 to 0.01754

## Sheet: Bone area
Table S2
Statistical analyses for Figure 2
This sheet: analyses for Fig. 2F
Compare column means (main column effect)
Number of families	1
Number of comparisons per family	3
Alpha	0.05
Tukey's multiple comparisons test	Mean Diff.	95.00% CI of diff.	Significant?	Summary	Adjusted P Value
Chow vs. HF	-1.362	-2.237 to -0.4869	Yes	**	0.0016
Chow vs. Ketogenic	-0.95	-1.830 to -0.06963	Yes	*	0.0323
HF vs. Ketogenic	0.4118	-0.4631 to 1.287	No	ns	0.4864
Test details	Mean 1	Mean 2	Mean Diff.	SE of diff.	N1	N2	q	DF
Chow vs. HF	7.753	9.114	-1.362	0.3555	12	13	5.418	31
Chow vs. Ketogenic	7.753	8.703	-0.95	0.3577	12	12	3.756	31
HF vs. Ketogenic	9.114	8.703	0.4118	0.3555	13	12	1.638	31
Two-way ANOVA	Ordinary
Alpha	0.05
Source of Variation	% of total variation	P value	P value summary	Significant?
Interaction	6.298	0.2295	ns	No
Genotype	1.019	0.4849	ns	No
Diet	31.38	0.0019	**	Yes
ANOVA table	SS (Type III)	DF	MS	F (DFn	DFd)	P value
Interaction	2.371	2	1.185	F (2	31) = 1.544	P=0.2295
Genotype	0.3837	1	0.3837	F (1	31) = 0.4998	P=0.4849
Diet	11.81	2	5.906	F (2	31) = 7.693	P=0.0019
Residual	23.8	31	0.7677
Difference between row means
Predicted (LS) mean of Wild-type	8.42
Predicted (LS) mean of Aox	8.626
Difference between predicted means	-0.2056
SE of difference	0.2908
95% CI of difference	-0.7988 to 0.3876
