# Supplementary material for: Phenotypic effects of dietary stress in combination with a respiratory chain bypass in mice
Source: Physiol Rep. 2019 Jul 2;7(13):e14159. doi: 10.14814/phy2.14159 (PMC6606514; doi:10.14814/phy2.14159)
Supplement: Supplementary file 3 — Table S3 . Statistical analyses for Figure 3 [file PHY2-7-e14159-s003.xls]

## Sheet: Glucose
Tables S3
Statistical analyses for Figure 3
This sheet: analyses for Fig. 3A
Two-way ANOVA	Ordinary
Alpha	0.05
Source of Variation	% of total variation	P value	P value summary	Significant?
Interaction	9.031	0.2468	ns	No
Genotype	0.7097	0.6345	ns	No
Diet	1.732	0.7565	ns	No
ANOVA table	SS (Type III)	DF	MS	F (DFn	DFd)	P value
Interaction	3.133	2	1.566	F (2	29) = 1.469	P=0.2468
Genotype	0.2462	1	0.2462	F (1	29) = 0.2308	P=0.6345
Diet	0.6009	2	0.3004	F (2	29) = 0.2817	P=0.7565
Residual	30.93	29	1.066
Difference between row means
Predicted (LS) mean of Wild-type	9.244
Predicted (LS) mean of Aox	9.414
Difference between predicted means	-0.1702
SE of difference	0.3543
95% CI of difference	-0.8949 to 0.5544

## Sheet: Lactate
Tables S3
Statistical analyses for Figure 3
This sheet: analyses for Fig. 3B
Compare column means (main column effect)
Number of families	1
Number of comparisons per family	3
Alpha	0.05
Tukey's multiple comparisons test	Mean Diff.	95.00% CI of diff.	Significant?	Summary	Adjusted P Value
Chow vs. HF	-0.5446	-1.041 to -0.04853	Yes	*	0.0291
Chow vs. Ketogenic	0	-0.4753 to 0.4753	No	ns	>0.9999
HF vs. Ketogenic	0.5446	0.04853 to 1.041	Yes	*	0.0291
Test details	Mean 1	Mean 2	Mean Diff.	SE of diff.	N1	N2	q	DF
Chow vs. HF	2.275	2.82	-0.5446	0.2009	12	11	3.834	29
Chow vs. Ketogenic	2.275	2.275	0	0.1925	12	12	0	29
HF vs. Ketogenic	2.82	2.275	0.5446	0.2009	11	12	3.834	29
Two-way ANOVA	Ordinary
Alpha	0.05
Source of Variation	% of total variation	P value	P value summary	Significant?
Interaction	0.5242	0.9017	ns	No
Genotype	0.8969	0.5557	ns	No
Diet	24.08	0.0162	*	Yes
ANOVA table	SS (Type III)	DF	MS	F (DFn	DFd)	P value
Interaction	0.04616	2	0.02308	F (2	29) = 0.1038	P=0.9017
Genotype	0.07898	1	0.07898	F (1	29) = 0.3553	P=0.5557
Diet	2.121	2	1.06	F (2	29) = 4.770	P=0.0162
Residual	6.446	29	0.2223
Difference between row means
Predicted (LS) mean of Wild-type	2.505
Predicted (LS) mean of Aox	2.408
Difference between predicted means	0.09643
SE of difference	0.1618
95% CI of difference	-0.2344 to 0.4273

## Sheet: Ketone
Tables S3
Statistical analyses for Figure 3
This sheet: analyses for Fig. 3C
Compare column means (main column effect)
Number of families	1
Number of comparisons per family	3
Alpha	0.05
Tukey's multiple comparisons test	Mean Diff.	95.00% CI of diff.	Significant?	Summary	Adjusted P Value
Chow vs. HF	0.03417	-0.2969 to 0.3652	No	ns	0.9646
Chow vs. Ketogenic	-0.7367	-1.050 to -0.4237	Yes	****	<0.0001
HF vs. Ketogenic	-0.7708	-1.095 to -0.4469	Yes	****	<0.0001
Test details	Mean 1	Mean 2	Mean Diff.	SE of diff.	N1	N2	q	DF
Chow vs. HF	0.3383	0.3042	0.03417	0.1335	11	10	0.3619	27
Chow vs. Ketogenic	0.3383	1.075	-0.7367	0.1262	11	12	8.254	27
HF vs. Ketogenic	0.3042	1.075	-0.7708	0.1306	10	12	8.344	27
Two-way ANOVA	Ordinary
Alpha	0.05
Source of Variation	% of total variation	P value	P value summary	Significant?
Interaction	1.446	0.5733	ns	No
Genotype	3.322	0.1179	ns	No
Diet	60.07	<0.0001	****	Yes
ANOVA table	SS (Type III)	DF	MS	F (DFn	DFd)	P value
Interaction	0.1034	2	0.05171	F (2	27) = 0.5680	P=0.5733
Genotype	0.2375	1	0.2375	F (1	27) = 2.609	P=0.1179
Diet	4.295	2	2.147	F (2	27) = 23.59	P<0.0001
Residual	2.458	27	0.09103
Difference between row means
Predicted (LS) mean of Wild-type	0.4867
Predicted (LS) mean of Aox	0.6583
Difference between predicted means	-0.1717
SE of difference	0.1063
95% CI of difference	-0.3897 to 0.04639
