# Supplementary material for: Phenotypic effects of dietary stress in combination with a respiratory chain bypass in mice
Source: Physiol Rep. 2019 Jul 2;7(13):e14159. doi: 10.14814/phy2.14159 (PMC6606514; doi:10.14814/phy2.14159)
Supplement: Supplementary file 4 — Table S4 . Statistical analyses for Figure 4 [file PHY2-7-e14159-s004.xls]

## Sheet: EF - 24 wks
Table S4
Statistical analyses for Figure 4
This sheet: analyses for Fig. 4A
Two-way ANOVA	Ordinary
Alpha	0.05
Source of Variation	% of total variation	P value	P value summary	Significant?
Interaction	0.05708	0.8848	ns	No
Genotype	3.503	0.2641	ns	No
Diet	43.39	0.0006	***	Yes
ANOVA table	SS (Type III)	DF	MS	F (DFn	DFd)	P value
Interaction	0.4605	1	0.4605	F (1	20) = 0.02152	P=0.8848
Genotype	28.26	1	28.26	F (1	20) = 1.321	P=0.2641
Diet	350.1	1	350.1	F (1	20) = 16.36	P=0.0006
Residual	428	20	21.4
Difference between column means
Predicted (LS) mean of Chow	57.15
Predicted (LS) mean of Ketogenic	49.51
Difference between predicted means	7.639
SE of difference	1.889
95% CI of difference	3.699 to 11.58
Difference between row means
Predicted (LS) mean of Wild-type	54.42
Predicted (LS) mean of Aox	52.25
Difference between predicted means	2.17
SE of difference	1.889
95% CI of difference	-1.769 to 6.110
Interaction CI
Mean diff	A1 - B1	7.362
Mean diff	A2 - B2	7.916
(A1 -B1) - (A2 - B2)	-0.5541
95% CI of difference	-8.433 to 7.325
(B1 - A1) - (B2 - A2)	0.5541
95% CI of difference	-7.325 to 8.433

## Sheet: EF - 48 wks
Table S4
Statistical analyses for Figure 4
This sheet: analyses for Fig. 4B
Two-way ANOVA	Ordinary
Alpha	0.05
Source of Variation	% of total variation	P value	P value summary	Significant?
Interaction	0.4819	0.6732	ns	No
Genotype	3.435	0.2666	ns	No
Diet	43.48	0.0006	***	Yes
ANOVA table	SS (Type III)	DF	MS	F (DFn	DFd)	P value
Interaction	2.325	1	2.325	F (1	20) = 0.1832	P=0.6732
Genotype	16.58	1	16.58	F (1	20) = 1.306	P=0.2666
Diet	209.8	1	209.8	F (1	20) = 16.53	P=0.0006
Residual	253.8	20	12.69
Difference between column means
Predicted (LS) mean of Chow	55.84
Predicted (LS) mean of Ketogenic	49.92
Difference between predicted means	5.914
SE of difference	1.454
95% CI of difference	2.880 to 8.948
Difference between row means
Predicted (LS) mean of Wild-type	53.71
Predicted (LS) mean of Aox	52.05
Difference between predicted means	1.662
SE of difference	1.454
95% CI of difference	-1.372 to 4.696
Interaction CI
Mean diff	A1 - B1	6.536
Mean diff	A2 - B2	5.291
(A1 -B1) - (A2 - B2)	1.245
95% CI of difference	-4.823 to 7.313
(B1 - A1) - (B2 - A2)	-1.245
95% CI of difference	-7.313 to 4.823

## Sheet: LVM - 24 wks
Table S4
Statistical analyses for Figure 4
This sheet: analyses for Fig. 4C
Two-way ANOVA	Ordinary
Alpha	0.05
Source of Variation	% of total variation	P value	P value summary	Significant?
Interaction	10.93	0.0709	ns	No
Genotype	0.3902	0.7222	ns	No
Diet	28.64	0.0058	**	Yes
ANOVA table	SS (Type III)	DF	MS	F (DFn	DFd)	P value
Interaction	456.1	1	456.1	F (1	20) = 3.639	P=0.0709
Genotype	16.29	1	16.29	F (1	20) = 0.1300	P=0.7222
Diet	1196	1	1196	F (1	20) = 9.541	P=0.0058
Residual	2507	20	125.3
Difference between column means
Predicted (LS) mean of Chow	111.6
Predicted (LS) mean of Ketogenic	97.48
Difference between predicted means	14.12
SE of difference	4.571
95% CI of difference	4.584 to 23.65
Difference between row means
Predicted (LS) mean of Wild-type	105.4
Predicted (LS) mean of Aox	103.7
Difference between predicted means	1.648
SE of difference	4.571
95% CI of difference	-7.886 to 11.18
Interaction CI
Mean diff	A1 - B1	22.84
Mean diff	A2 - B2	5.399
(A1 -B1) - (A2 - B2)	17.44
95% CI of difference	-1.629 to 36.51
(B1 - A1) - (B2 - A2)	-17.44
95% CI of difference	-36.51 to 1.629

## Sheet: LVM - 48 wks
Table S4
Statistical analyses for Figure 4
This sheet: analyses for Fig. 4D
Two-way ANOVA	Ordinary
Alpha	0.05
Source of Variation	% of total variation	P value	P value summary	Significant?
Interaction	7.617	0.0646	ns	No
Genotype	5.653	0.1076	ns	No
Diet	46.89	<0.0001	****	Yes
ANOVA table	SS (Type III)	DF	MS	F (DFn	DFd)	P value
Interaction	381.9	1	381.9	F (1	20) = 3.824	P=0.0646
Genotype	283.4	1	283.4	F (1	20) = 2.838	P=0.1076
Diet	2351	1	2351	F (1	20) = 23.54	P<0.0001
Residual	1997	20	99.86
Difference between column means
Predicted (LS) mean of Chow	123.2
Predicted (LS) mean of Ketogenic	103.5
Difference between predicted means	19.79
SE of difference	4.08
95% CI of difference	11.28 to 28.30
Difference between row means
Predicted (LS) mean of Wild-type	116.8
Predicted (LS) mean of Aox	109.9
Difference between predicted means	6.873
SE of difference	4.08
95% CI of difference	-1.637 to 15.38
Interaction CI
Mean diff	A1 - B1	27.77
Mean diff	A2 - B2	11.82
(A1 -B1) - (A2 - B2)	15.96
95% CI of difference	-1.065 to 32.98
(B1 - A1) - (B2 - A2)	-15.96
95% CI of difference	-32.98 to 1.065
