# Supplementary material for: Phenotypic effects of dietary stress in combination with a respiratory chain bypass in mice
Source: Physiol Rep. 2019 Jul 2;7(13):e14159. doi: 10.14814/phy2.14159 (PMC6606514; doi:10.14814/phy2.14159)
Supplement: Supplementary file 5 — Table S5 . Statistical analyses of microbiome data, compared by genotype only (AOX versis wild‐type (Wt) [file PHY2-7-e14159-s005.xls]

## Sheet: Sheet1
Tables S5
Statistical analyses of microbiome data, compared by genotype only (AOX versis wild-type (Wt)
This sheet: summary
Differential abundance
There is an excel file containing the results for each comparison
Results include only those taxa which have a p-value <0.05
Taxa are ordered by name in the results
Direction of change (log2FoldChange) of "Group compared" is measured against the "Reference group"
Differential abundance of OTUs by Genotype				sheet 2
Group compared		Reference group
Aox	vs	Wt
Differential abundance of Genera by Genotype				sheet 3
Group compared		Reference group
Aox	vs	Wt
Differential abundance of Families by Genotype
Group compared		Reference group
Aox	vs	Wt	No families differentially abundant

## Sheet: Sheet2
Tables S5
Statistical analyses of microbiome data, compared by genotype only (AOX versis wild-type (Wt)
This sheet: OTUs
	baseMean	log2FoldChange	lfcSE	stat	pvalue	padj	Kingdom	Phylum	Class	Order	Family	Genus
Otu0001	2830.96	-1.19301	0.608605	-1.96024	0.0499674	0.711545	Bacteria	Bacteroidetes	Bacteroidia	Bacteroidales	Rikenellaceae	Alistipes
Otu0002	2110.93	-1.71042	0.713647	-2.39674	0.0165418	0.495142	Bacteria	Bacteroidetes	Bacteroidia	Bacteroidales	Rikenellaceae	Alistipes
Otu0006	1262.99	1.57458	0.704381	2.23541	0.0253906	0.498817	Bacteria	Proteobacteria	Deltaproteobacteria	Desulfovibrionales	Desulfovibrionaceae	Desulfovibrionaceae_unclassified
Otu0018	345.039	-2.30357	0.998232	-2.30765	0.0210186	0.495142	Bacteria	Firmicutes	Erysipelotrichia	Erysipelotrichales	Erysipelotrichaceae	Erysipelotrichaceae_unclassified
Otu0027	294.924	-1.45393	0.716686	-2.02868	0.0424909	0.695591	Bacteria	Firmicutes	Erysipelotrichia	Erysipelotrichales	Erysipelotrichaceae	Erysipelotrichaceae_unclassified
Otu0029	479.487	-0.827993	0.416632	-1.98735	0.0468838	0.711545	Bacteria	Candidatus_Saccharibacteria	Candidatus_Saccharibacteria_unclassified	Candidatus_Saccharibacteria_unclassified	Candidatus_Saccharibacteria_unclassified	Candidatus_Saccharibacteria_unclassified
Otu0030	496.03	-1.47639	0.636703	-2.3188	0.020406	0.495142	Bacteria	Deferribacteres	Deferribacteres	Deferribacterales	Deferribacteraceae	Mucispirillum
Otu0042	398.584	-1.33111	0.568596	-2.34105	0.0192297	0.495142	Bacteria	Bacteroidetes	Bacteroidia	Bacteroidales	Bacteroidaceae	Bacteroides
Otu0049	130.731	2.91972	1.19593	2.44138	0.0146313	0.495142	Bacteria	Bacteroidetes	Bacteroidia	Bacteroidales	Porphyromonadaceae	Barnesiella
Otu0051	285.705	-1.05396	0.473296	-2.22686	0.0259565	0.498817	Bacteria	Bacteroidetes	Bacteroidia	Bacteroidales	Rikenellaceae	Alistipes
Otu0072	102.61	3.78994	1.52182	2.4904	0.0127599	0.495142	Bacteria	Firmicutes	Clostridia	Clostridiales	Lachnospiraceae	Acetatifactor
Otu0079	171.171	-2.08267	0.851664	-2.44542	0.0144684	0.495142	Bacteria	Firmicutes	Bacilli	Lactobacillales	Lactobacillaceae	Lactobacillus
Otu0085	117.828	1.81228	0.714172	2.53759	0.0111618	0.495142	Bacteria	Firmicutes	Clostridia	Clostridiales	Lachnospiraceae	Lachnospiraceae_unclassified
Otu0117	10.5755	3.16462	1.60337	1.97373	0.0484123	0.711545	Bacteria	Firmicutes	Clostridia	Clostridiales	Ruminococcaceae	Ruminococcaceae_unclassified
Otu0119	60.3313	-1.77737	0.863459	-2.05843	0.0395488	0.67233	Bacteria	Bacteroidetes	Bacteroidia	Bacteroidales	Porphyromonadaceae	Porphyromonadaceae_unclassified
Otu0122	79.1576	1.84301	0.644432	2.85991	0.00423764	0.312173	Bacteria	Firmicutes	Clostridia	Clostridiales	Lachnospiraceae	Lachnospiraceae_unclassified
Otu0130	52.1938	-0.967776	0.422573	-2.2902	0.02201	0.495142	Bacteria	Bacteroidetes	Bacteroidia	Bacteroidales	Bacteroidales_unclassified	Bacteroidales_unclassified
Otu0131	66.7702	-4.18206	1.42063	-2.94382	0.00324193	0.295677	Bacteria	Firmicutes	Clostridia	Clostridiales	Lachnospiraceae	Lachnospiraceae_unclassified
Otu0132	19.1499	-23.3344	2.94626	-7.92001	2.37494e-15	1.04972e-12	Bacteria	Tenericutes	Mollicutes	Anaeroplasmatales	Anaeroplasmataceae	Anaeroplasma
Otu0133	49.3943	-1.47844	0.679518	-2.17572	0.0295762	0.544696	Bacteria	Deferribacteres	Deferribacteres	Deferribacterales	Deferribacteraceae	Mucispirillum
Otu0161	14.2321	-3.09735	1.13691	-2.72435	0.00644288	0.406822	Bacteria	Firmicutes	Clostridia	Clostridiales	Ruminococcaceae	Flavonifractor
Otu0168	25.612	-0.761433	0.326503	-2.33209	0.0196961	0.495142	Bacteria	Actinobacteria	Actinobacteria	Coriobacteriales	Coriobacteriaceae	Enterorhabdus
Otu0202	11.5349	-1.1083	0.523635	-2.11655	0.0342983	0.606393	Bacteria	Actinobacteria	Actinobacteria	Actinomycetales	Propionibacteriaceae	Propionibacterium
Otu0226	13.8788	-2.78715	0.949905	-2.93414	0.00334477	0.295677	Bacteria	Bacteroidetes	Bacteroidia	Bacteroidales	Rikenellaceae	Alistipes
Otu0242	15.9687	-2.16031	0.946078	-2.28344	0.0224046	0.495142	Bacteria	Firmicutes	Clostridia	Clostridiales	Clostridiales_unclassified	Clostridiales_unclassified
Otu0297	6.09437	-3.39939	1.50312	-2.26156	0.0237244	0.498817	Bacteria	Bacteroidetes	Bacteroidia	Bacteroidales	Rikenellaceae	Alistipes
Otu0299	9.78759	-5.77717	1.48256	-3.89676	9.74888e-05	0.021545	Bacteria	Firmicutes	Firmicutes_unclassified	Firmicutes_unclassified	Firmicutes_unclassified	Firmicutes_unclassified
Otu0328	5.88272	-3.0189	0.968961	-3.11561	0.00183566	0.270454	Bacteria	Proteobacteria	Gammaproteobacteria	Enterobacteriales	Enterobacteriaceae	Escherichia/Shigella
Otu0371	2.8515	-2.7836	1.11022	-2.50726	0.0121672	0.495142	Bacteria	Bacteroidetes	Bacteroidia	Bacteroidales	Rikenellaceae	Alistipes
Otu0402	2.72047	-2.924	1.13988	-2.56517	0.0103124	0.495142	Bacteria	Bacteroidetes	Bacteroidia	Bacteroidales	Porphyromonadaceae	Odoribacter
Otu0415	6.02385	-2.48367	1.24138	-2.00074	0.0454207	0.711545	Bacteria	Actinobacteria	Actinobacteria	Coriobacteriales	Coriobacteriaceae	Coriobacteriaceae_unclassified

## Sheet: Sheet3
Tables S5
Statistical analyses of microbiome data, compared by genotype only (AOX versis wild-type (Wt)
This sheet: genera
	baseMean	log2FoldChange	lfcSE	stat	pvalue	padj	Kingdom	Phylum	Class	Order	Family	Genus
Alistipes	10606	-1.02776	0.471252	-2.18092	0.0291896	0.267572	Bacteria	Bacteroidetes	Bacteroidia	Bacteroidales	Rikenellaceae	Alistipes
Desulfovibrionaceae_unclassified_Genus	1648.3	1.97268	0.730121	2.70185	0.00689544	0.126416	Bacteria	Proteobacteria	Deltaproteobacteria	Desulfovibrionales	Desulfovibrionaceae	Desulfovibrionaceae_unclassified_Genus
Escherichia/Shigella	6.17655	-2.87096	0.94358	-3.04263	0.00234522	0.0957526	Bacteria	Proteobacteria	Gammaproteobacteria	Enterobacteriales	Enterobacteriaceae	Escherichia/Shigella
Firmicutes_unclassified_Class	136.014	-1.51766	0.646992	-2.34572	0.0189904	0.261117	Bacteria	Firmicutes	Firmicutes_unclassified	Firmicutes_unclassified	Firmicutes_unclassified	Firmicutes_unclassified_Class
Lactobacillus	671.489	-1.82735	0.832512	-2.19498	0.0281647	0.267572	Bacteria	Firmicutes	Bacilli	Lactobacillales	Lactobacillaceae	Lactobacillus
Lactococcus	6.30766	-3.18219	1.08918	-2.92164	0.00348191	0.0957526	Bacteria	Firmicutes	Bacilli	Lactobacillales	Streptococcaceae	Lactococcus
