# Supplementary material for: Phenotypic effects of dietary stress in combination with a respiratory chain bypass in mice
Source: Physiol Rep. 2019 Jul 2;7(13):e14159. doi: 10.14814/phy2.14159 (PMC6606514; doi:10.14814/phy2.14159)
Supplement: Supplementary file 6 — Table S6 . Statistical analyses of microbiome data, compared by diet only (Ketogenic versus Chow) [file PHY2-7-e14159-s006.xls]

## Sheet: Sheet1
Tables S6
Statistical analyses of microbiome data, compared by diet only (Ketogenic versus Chow)
This sheet: summary
Differential abundance
There is an excel file containing the results for each comparison
Results include only those taxa which have a p-value <0.05
Taxa are ordered by name in the results
Direction of change (log2FoldChange) of "Group compared" is measured against the "Reference group"
Differential abundance of OTUs by Diet				Sheet 2
Group compared		Reference group
Ketogenic	vs	Chow
Differential abundance of Genera by Diet				Sheet 3
Group compared		Reference group
Ketogenic	vs	Chow
Differential abundance of Families by Diet				Sheet 4
Group compared		Reference group
Ketogenic	vs	Chow

## Sheet: Sheet2
Tables S6
Statistical analyses of microbiome data, compared by diet only (Ketogenic versus Chow)
This sheet: OTUs
	baseMean	log2FoldChange	lfcSE	stat	pvalue	padj	Kingdom	Phylum	Class	Order	Family	Genus
Otu0001	2830.96	-1.20506	0.60606	-1.98834	0.0467738	0.0741698	Bacteria	Bacteroidetes	Bacteroidia	Bacteroidales	Rikenellaceae	Alistipes
Otu0002	2110.93	3.36242	0.51707	6.50283	7.88234e-11	6.48104e-10	Bacteria	Bacteroidetes	Bacteroidia	Bacteroidales	Rikenellaceae	Alistipes
Otu0003	3120.57	-6.84836	0.914064	-7.49222	6.77192e-14	7.91245e-13	Bacteria	Bacteroidetes	Bacteroidia	Bacteroidales	Rikenellaceae	Alistipes
Otu0006	1262.99	2.94997	0.562524	5.24416	1.56993e-07	7.83202e-07	Bacteria	Proteobacteria	Deltaproteobacteria	Desulfovibrionales	Desulfovibrionaceae	Desulfovibrionaceae_unclassified
Otu0007	1449.88	1.59512	0.37157	4.29292	1.76335e-05	5.93127e-05	Bacteria	Bacteroidetes	Bacteroidia	Bacteroidales	Bacteroidales_unclassified	Bacteroidales_unclassified
Otu0009	1043.2	4.49833	0.642894	6.99701	2.61489e-12	2.76431e-11	Bacteria	Firmicutes	Clostridia	Clostridiales	Lachnospiraceae	Lachnospiraceae_unclassified
Otu0011	998.642	-3.37239	0.814967	-4.13807	3.5024e-05	0.000113508	Bacteria	Firmicutes	Erysipelotrichia	Erysipelotrichales	Erysipelotrichaceae	Erysipelotrichaceae_unclassified
Otu0012	876.723	-1.19895	0.535525	-2.23883	0.0251672	0.0431438	Bacteria	Bacteroidetes	Bacteroidia	Bacteroidales	Porphyromonadaceae	Porphyromonadaceae_unclassified
Otu0013	806.379	2.43985	0.686913	3.55191	0.000382449	0.00100478	Bacteria	Bacteroidetes	Bacteroidia	Bacteroidales	Bacteroidaceae	Bacteroides
Otu0014	1382.82	-13.5599	1.61427	-8.4	4.46496e-17	7.62478e-16	Bacteria	Firmicutes	Clostridia	Clostridiales	Lachnospiraceae	Lachnospiraceae_unclassified
Otu0016	1611.94	-7.16875	1.08102	-6.63147	3.32362e-11	2.8935e-10	Bacteria	Bacteroidetes	Bacteroidia	Bacteroidales	Porphyromonadaceae	Porphyromonadaceae_unclassified
Otu0017	815.406	1.8457	0.630904	2.92549	0.0034391	0.00755922	Bacteria	Bacteroidetes	Bacteroidia	Bacteroidales	Rikenellaceae	Alistipes
Otu0018	490.854	-3.87736	0.938484	-4.13152	3.60372e-05	0.000115946	Bacteria	Firmicutes	Erysipelotrichia	Erysipelotrichales	Erysipelotrichaceae	Erysipelotrichaceae_unclassified
Otu0019	568.733	2.17031	0.338037	6.42033	1.3598e-10	1.04095e-09	Bacteria	Firmicutes	Clostridia	Clostridiales	Ruminococcaceae	Ruminococcaceae_unclassified
Otu0021	753.882	-2.44766	0.465531	-5.25778	1.45807e-07	7.35664e-07	Bacteria	Bacteroidetes	Bacteroidia	Bacteroidales	Porphyromonadaceae	Porphyromonadaceae_unclassified
Otu0022	1541.92	-3.73358	0.697203	-5.35508	8.55167e-08	4.57463e-07	Bacteria	Bacteroidetes	Bacteroidia	Bacteroidales	Porphyromonadaceae	Porphyromonadaceae_unclassified
Otu0025	1323.63	-3.83638	0.573636	-6.68783	2.26508e-11	2.0114e-10	Bacteria	Bacteroidetes	Bacteroidia	Bacteroidales	Porphyromonadaceae	Porphyromonadaceae_unclassified
Otu0027	1040.48	-3.45596	0.872305	-3.96188	7.43628e-05	0.000226144	Bacteria	Firmicutes	Erysipelotrichia	Erysipelotrichales	Erysipelotrichaceae	Erysipelotrichaceae_unclassified
Otu0031	504.568	-6.16749	0.62103	-9.93106	3.04983e-23	1.04163e-21	Bacteria	Actinobacteria	Actinobacteria	Bifidobacteriales	Bifidobacteriaceae	Bifidobacterium
Otu0032	404.224	2.82626	1.04134	2.71407	0.0066462	0.0131737	Bacteria	Firmicutes	Clostridia	Clostridiales	Lachnospiraceae	Lachnospiraceae_unclassified
Otu0034	334.739	2.93193	0.357392	8.2037	2.33095e-16	3.44981e-15	Bacteria	Firmicutes	Clostridia	Clostridiales	Ruminococcaceae	Ruminococcaceae_unclassified
Otu0035	974.157	-5.23819	0.623507	-8.40116	4.42072e-17	7.62478e-16	Bacteria	Bacteroidetes	Bacteroidia	Bacteroidales	Porphyromonadaceae	Porphyromonadaceae_unclassified
Otu0036	9.77367	-6.30681	1.23546	-5.10483	3.31088e-07	1.53128e-06	Bacteria	Firmicutes	Clostridia	Clostridiales	Lachnospiraceae	Clostridium_XlVa
Otu0037	447.952	-12.8539	0.69807	-18.4135	1.02342e-75	4.544e-73	Bacteria	Bacteroidetes	Bacteroidia	Bacteroidales	Porphyromonadaceae	Porphyromonadaceae_unclassified
Otu0038	446.332	-2.53324	1.04252	-2.42993	0.0151018	0.0277074	Bacteria	Bacteroidetes	Bacteroidia	Bacteroidales	Bacteroidaceae	Bacteroides
Otu0039	452.711	-1.67026	0.76466	-2.18431	0.0289392	0.0488555	Bacteria	Bacteroidetes	Bacteroidia	Bacteroidales	Porphyromonadaceae	Porphyromonadaceae_unclassified
Otu0040	243.283	7.51266	1.31487	5.71363	1.10588e-08	6.63529e-08	Bacteria	Bacteroidetes	Bacteroidia	Bacteroidales	Bacteroidaceae	Bacteroides
Otu0041	340.993	-6.7151	1.19761	-5.60709	2.05753e-08	1.21806e-07	Bacteria	Proteobacteria	Betaproteobacteria	Burkholderiales	Sutterellaceae	Parasutterella
Otu0043	525.036	-6.98022	0.89924	-7.76235	8.33702e-15	1.08872e-13	Bacteria	Bacteroidetes	Bacteroidia	Bacteroidales	Porphyromonadaceae	Porphyromonadaceae_unclassified
Otu0045	224.826	3.28454	1.19282	2.75359	0.0058946	0.0117892	Bacteria	Proteobacteria	Deltaproteobacteria	Desulfovibrionales	Desulfovibrionaceae	Desulfovibrio
Otu0046	254.524	1.94879	0.607744	3.2066	0.00134313	0.00317206	Bacteria	Firmicutes	Clostridia	Clostridiales	Lachnospiraceae	Lachnospiraceae_unclassified
Otu0047	597.049	-5.35162	0.798912	-6.69863	2.10376e-11	1.90627e-10	Bacteria	Bacteroidetes	Bacteroidia	Bacteroidales	Porphyromonadaceae	Porphyromonadaceae_unclassified
Otu0048	264.083	3.52858	0.729041	4.84003	1.29817e-06	5.38681e-06	Bacteria	Bacteroidetes	Bacteroidia	Bacteroidales	Porphyromonadaceae	Parabacteroides
Otu0049	192.733	6.34432	0.992259	6.39381	1.618e-10	1.21762e-09	Bacteria	Bacteroidetes	Bacteroidia	Bacteroidales	Porphyromonadaceae	Barnesiella
Otu0050	87.626	-7.44484	1.91302	-3.89167	9.95575e-05	0.000296668	Bacteria	Firmicutes	Clostridia	Clostridiales	Lachnospiraceae	Lachnospiraceae_unclassified
Otu0052	203.107	-3.22042	1.14465	-2.81345	0.00490133	0.0101691	Bacteria	Proteobacteria	Deltaproteobacteria	Desulfovibrionales	Desulfovibrionaceae	Desulfovibrio
Otu0053	456.52	-3.85947	0.846011	-4.56196	5.06775e-06	1.87507e-05	Bacteria	Bacteroidetes	Bacteroidia	Bacteroidales	Porphyromonadaceae	Porphyromonadaceae_unclassified
Otu0054	195.34	1.3937	0.528898	2.6351	0.00841113	0.0162371	Bacteria	Firmicutes	Clostridia	Clostridiales	Ruminococcaceae	Ruminococcaceae_unclassified
Otu0055	354.127	-5.64741	1.03817	-5.43977	5.33492e-08	2.92433e-07	Bacteria	Bacteroidetes	Bacteroidia	Bacteroidales	Rikenellaceae	Alistipes
Otu0056	324.686	-12.3882	1.61171	-7.68639	1.51345e-14	1.86659e-13	Bacteria	Firmicutes	Clostridia	Clostridiales	Clostridiales_unclassified	Clostridiales_unclassified
Otu0057	166.359	2.54963	0.418383	6.09402	1.10112e-09	7.40755e-09	Bacteria	Firmicutes	Clostridia	Clostridiales	Ruminococcaceae	Oscillibacter
Otu0058	757.181	-12.8865	1.22167	-10.5482	5.17529e-26	2.29783e-24	Bacteria	Bacteroidetes	Bacteroidia	Bacteroidales	Porphyromonadaceae	Porphyromonadaceae_unclassified
Otu0059	268.827	-12.1166	1.02354	-11.8379	2.48483e-32	3.67754e-30	Bacteria	Bacteroidetes	Bacteroidia	Bacteroidales	Porphyromonadaceae	Porphyromonadaceae_unclassified
Otu0060	243.221	-5.11006	1.56247	-3.2705	0.00107359	0.00254907	Bacteria	Bacteroidetes	Bacteroidia	Bacteroidales	Porphyromonadaceae	Porphyromonadaceae_unclassified
Otu0061	136.838	2.94689	1.12626	2.61654	0.00888266	0.0169996	Bacteria	Firmicutes	Clostridia	Clostridiales	Ruminococcaceae	Oscillibacter
Otu0062	208.514	-1.1439	0.409636	-2.79249	0.00523037	0.010604	Bacteria	Bacteroidetes	Bacteroidia	Bacteroidales	Porphyromonadaceae	Porphyromonadaceae_unclassified
Otu0064	240.27	-4.31579	0.972082	-4.43974	9.00661e-06	3.14877e-05	Bacteria	Firmicutes	Clostridia	Clostridiales	Lachnospiraceae	Lachnospiraceae_unclassified
Otu0068	129.964	1.33133	0.566039	2.35202	0.0186719	0.0331613	Bacteria	Firmicutes	Clostridia	Clostridiales	Lachnospiraceae	Lachnospiraceae_unclassified
Otu0069	145.496	-10.7494	1.20312	-8.93457	4.0878e-19	9.07491e-18	Bacteria	Firmicutes	Erysipelotrichia	Erysipelotrichales	Erysipelotrichaceae	Turicibacter
Otu0071	223.146	-3.72632	1.47747	-2.5221	0.0116656	0.0218545	Bacteria	Bacteroidetes	Bacteroidia	Bacteroidales	Porphyromonadaceae	Porphyromonadaceae_unclassified
Otu0073	135.343	1.28085	0.445382	2.87586	0.00402933	0.00860107	Bacteria	Bacteroidetes	Bacteroidia	Bacteroidales	Porphyromonadaceae	Porphyromonadaceae_unclassified
Otu0074	136.365	-1.31839	0.465581	-2.8317	0.00463017	0.00969714	Bacteria	Bacteroidetes	Bacteroidia	Bacteroidales	Porphyromonadaceae	Porphyromonadaceae_unclassified
Otu0075	344.142	-11.9885	1.27328	-9.41545	4.71063e-21	1.23031e-19	Bacteria	Bacteroidetes	Bacteroidia	Bacteroidales	Porphyromonadaceae	Porphyromonadaceae_unclassified
Otu0076	109.971	9.72277	0.951266	10.2209	1.59894e-24	6.4539e-23	Bacteria	Firmicutes	Clostridia	Clostridiales	Peptostreptococcaceae	Romboutsia
Otu0078	221.776	-4.4734	0.845163	-5.29294	1.20364e-07	6.1427e-07	Bacteria	Firmicutes	Bacilli	Lactobacillales	Lactobacillaceae	Lactobacillus
Otu0079	171.171	-2.89787	0.780235	-3.7141	0.000203927	0.000562382	Bacteria	Firmicutes	Bacilli	Lactobacillales	Lactobacillaceae	Lactobacillus
Otu0081	159.361	-11.362	1.38263	-8.21764	2.07553e-16	3.1777e-15	Bacteria	Bacteroidetes	Bacteroidia	Bacteroidales	Porphyromonadaceae	Porphyromonadaceae_unclassified
Otu0083	220.53	-11.8286	1.09617	-10.7909	3.80243e-27	1.87587e-25	Bacteria	Firmicutes	Bacilli	Lactobacillales	Lactobacillaceae	Lactobacillus
Otu0086	91.2236	1.1817	0.498605	2.37001	0.0177874	0.0318452	Bacteria	Firmicutes	Clostridia	Clostridiales	Lachnospiraceae	Lachnospiraceae_unclassified
Otu0087	84.0471	1.78035	0.75662	2.35304	0.0186207	0.0331613	Bacteria	Firmicutes	Clostridia	Clostridiales	Lachnospiraceae	Lachnospiraceae_unclassified
Otu0088	81.6828	1.94935	0.380236	5.12668	2.94892e-07	1.37823e-06	Bacteria	Bacteroidetes	Bacteroidia	Bacteroidales	Porphyromonadaceae	Porphyromonadaceae_unclassified
Otu0089	209.176	-7.13429	1.16135	-6.14312	8.09173e-10	5.70274e-09	Bacteria	Bacteroidetes	Bacteroidia	Bacteroidales	Porphyromonadaceae	Porphyromonadaceae_unclassified
Otu0091	74.7155	3.86424	0.703737	5.49103	3.99599e-08	2.24585e-07	Bacteria	Firmicutes	Clostridia	Clostridiales	Lachnospiraceae	Lachnospiraceae_unclassified
Otu0092	77.4374	-10.3213	1.43292	-7.20299	5.89069e-13	6.53867e-12	Bacteria	Bacteroidetes	Bacteroidia	Bacteroidales	Porphyromonadaceae	Barnesiella
Otu0093	134.554	-10.8769	1.39475	-7.79848	6.26575e-15	8.43028e-14	Bacteria	Firmicutes	Clostridia	Clostridiales	Lachnospiraceae	Lachnospiraceae_unclassified
Otu0094	70.263	3.25763	0.434169	7.50312	6.23144e-14	7.47773e-13	Bacteria	Firmicutes	Clostridia	Clostridiales	Lachnospiraceae	Clostridium_XlVb
Otu0095	206.064	-8.32111	0.881951	-9.43489	3.91407e-21	1.08615e-19	Bacteria	Bacteroidetes	Bacteroidia	Bacteroidales	Porphyromonadaceae	Porphyromonadaceae_unclassified
Otu0097	71.4847	2.40479	0.640788	3.75286	0.000174827	0.000497586	Bacteria	Firmicutes	Clostridia	Clostridiales	Lachnospiraceae	Lachnospiraceae_unclassified
Otu0098	53.9618	4.42763	0.9768	4.53279	5.82092e-06	2.10121e-05	Bacteria	Firmicutes	Clostridia	Clostridiales	Lachnospiraceae	Lachnospiraceae_unclassified
Otu0100	64.9151	2.53558	0.440007	5.76259	8.28334e-09	5.18e-08	Bacteria	Firmicutes	Clostridia	Clostridiales	Lachnospiraceae	Acetatifactor
Otu0101	116.84	-2.59417	0.956659	-2.7117	0.00669397	0.0132094	Bacteria	Firmicutes	Clostridia	Clostridiales	Lachnospiraceae	Lachnospiraceae_unclassified
Otu0102	55.864	-11.1247	1.82689	-6.08944	1.13306e-09	7.50861e-09	Bacteria	Firmicutes	Clostridia	Clostridiales	Lachnospiraceae	Roseburia
Otu0104	79.5758	-1.64576	0.676912	-2.43128	0.0150455	0.0277074	Bacteria	Bacteroidetes	Bacteroidia	Bacteroidales	Porphyromonadaceae	Porphyromonadaceae_unclassified
Otu0105	114.935	-10.4091	1.47746	-7.04529	1.85074e-12	2.00421e-11	Bacteria	Bacteroidetes	Bacteroidia	Bacteroidales	Prevotellaceae	Prevotella
Otu0109	54.9564	5.53115	1.17726	4.69831	2.6232e-06	1.01278e-05	Bacteria	Firmicutes	Clostridia	Clostridiales	Lachnospiraceae	Lachnospiraceae_unclassified
Otu0110	56.7576	2.85034	0.382464	7.45256	9.15477e-14	1.04224e-12	Bacteria	Firmicutes	Clostridia	Clostridiales	Clostridiales_unclassified	Clostridiales_unclassified
Otu0111	58.7067	5.61272	1.1654	4.81612	1.46376e-06	6.00947e-06	Bacteria	Firmicutes	Clostridia	Clostridiales	Lachnospiraceae	Lachnospiraceae_unclassified
Otu0112	45.4211	-9.3097	1.69425	-5.49487	3.90997e-08	2.22567e-07	Bacteria	Bacteria_unclassified	Bacteria_unclassified	Bacteria_unclassified	Bacteria_unclassified	Bacteria_unclassified
Otu0113	59.8082	2.91058	0.657642	4.42578	9.60941e-06	3.30743e-05	Bacteria	Firmicutes	Clostridia	Clostridiales	Lachnospiraceae	Clostridium_XlVa
Otu0114	90.798	-2.88569	1.21428	-2.37646	0.0174797	0.0314209	Bacteria	Firmicutes	Clostridia	Clostridiales	Clostridiales_unclassified	Clostridiales_unclassified
Otu0115	82.1124	-11.686	1.90885	-6.12205	9.23819e-10	6.40899e-09	Bacteria	Firmicutes	Clostridia	Clostridiales	Lachnospiraceae	Lachnospiraceae_unclassified
Otu0117	46.4033	4.80876	1.68236	2.85834	0.0042587	0.00900411	Bacteria	Firmicutes	Clostridia	Clostridiales	Ruminococcaceae	Ruminococcaceae_unclassified
Otu0120	142.63	-2.56178	0.825235	-3.1043	0.00190729	0.00436514	Bacteria	Bacteroidetes	Bacteroidia	Bacteroidales	Porphyromonadaceae	Porphyromonadaceae_unclassified
Otu0122	79.1576	-2.40442	0.579472	-4.14933	3.33446e-05	0.00010886	Bacteria	Firmicutes	Clostridia	Clostridiales	Lachnospiraceae	Lachnospiraceae_unclassified
Otu0123	45.5726	-2.11539	0.452696	-4.67286	2.97028e-06	1.12718e-05	Bacteria	Firmicutes	Bacilli	Bacillales	Staphylococcaceae	Staphylococcus
Otu0124	48.9522	2.70672	0.967459	2.79776	0.00514577	0.0105287	Bacteria	Firmicutes	Clostridia	Clostridiales	Lachnospiraceae	Lachnospiraceae_unclassified
Otu0125	18.7962	-5.47291	1.62543	-3.36706	0.000759735	0.00192756	Bacteria	Firmicutes	Clostridia	Clostridiales	Lachnospiraceae	Clostridium_XlVa
Otu0126	69.4598	-1.84996	0.640669	-2.88755	0.0038826	0.00840915	Bacteria	Firmicutes	Clostridia	Clostridiales	Lachnospiraceae	Lachnospiraceae_unclassified
Otu0127	124.518	-10.998	1.20897	-9.09697	9.28896e-20	2.17068e-18	Bacteria	Bacteroidetes	Bacteroidia	Bacteroidales	Porphyromonadaceae	Porphyromonadaceae_unclassified
Otu0128	12.004	5.30678	0.957429	5.54273	2.97783e-08	1.71709e-07	Bacteria	Firmicutes	Clostridia	Clostridiales	Lachnospiraceae	Lachnospiraceae_unclassified
Otu0129	105.58	-3.43278	0.767797	-4.47095	7.78736e-06	2.74412e-05	Bacteria	Bacteroidetes	Bacteroidia	Bacteroidales	Porphyromonadaceae	Porphyromonadaceae_unclassified
Otu0131	81.2311	-4.18354	1.41262	-2.96154	0.00306106	0.00676175	Bacteria	Firmicutes	Clostridia	Clostridiales	Lachnospiraceae	Lachnospiraceae_unclassified
Otu0132	21.2959	-24.4311	2.94623	-8.29232	1.11062e-16	1.82636e-15	Bacteria	Tenericutes	Mollicutes	Anaeroplasmatales	Anaeroplasmataceae	Anaeroplasma
Otu0135	68.8699	-7.22292	1.92689	-3.7485	0.000177899	0.000503102	Bacteria	Firmicutes	Clostridia	Clostridiales	Lachnospiraceae	Lachnospiraceae_unclassified
Otu0136	57.6826	-1.17643	0.556186	-2.11517	0.0344157	0.0565947	Bacteria	Bacteroidetes	Bacteroidia	Bacteroidales	Porphyromonadaceae	Parabacteroides
Otu0137	75.4905	-2.1451	0.733806	-2.92326	0.00346392	0.00757625	Bacteria	Firmicutes	Bacilli	Lactobacillales	Lactobacillaceae	Lactobacillus
Otu0138	33.6969	8.01694	1.84316	4.34956	1.36409e-05	4.65889e-05	Bacteria	Firmicutes	Clostridia	Clostridiales	Lachnospiraceae	Lachnospiraceae_unclassified
Otu0139	59.3124	-2.13706	0.49556	-4.3124	1.61488e-05	5.47335e-05	Bacteria	Firmicutes	Clostridia	Clostridiales	Ruminococcaceae	Ruminococcaceae_unclassified
Otu0140	56.7138	-2.05809	0.772892	-2.66284	0.00774853	0.0150892	Bacteria	Firmicutes	Clostridia	Clostridiales	Lachnospiraceae	Lachnospiraceae_unclassified
Otu0142	57.0169	-9.63901	1.58364	-6.08664	1.15308e-09	7.52892e-09	Bacteria	Firmicutes	Clostridia	Clostridiales	Clostridiales_unclassified	Clostridiales_unclassified
Otu0143	65.9787	-9.84259	0.72457	-13.584	4.98033e-42	1.10563e-39	Bacteria	Firmicutes	Clostridia	Clostridiales	Lachnospiraceae	Lachnospiraceae_unclassified
Otu0145	59.0132	-5.21412	0.956318	-5.45229	4.97251e-08	2.75975e-07	Bacteria	Firmicutes	Clostridia	Clostridiales	Clostridiales_unclassified	Clostridiales_unclassified
Otu0147	31.0183	2.00066	0.436229	4.58627	4.51241e-06	1.68362e-05	Bacteria	Firmicutes	Clostridia	Clostridiales	Ruminococcaceae	Oscillibacter
Otu0148	66.0443	-9.84375	1.01492	-9.69902	3.044e-22	9.65383e-21	Bacteria	Bacteroidetes	Bacteroidia	Bacteroidales	Porphyromonadaceae	Porphyromonadaceae_unclassified
Otu0149	53.77	-2.80142	0.847369	-3.30603	0.000946291	0.00234722	Bacteria	Firmicutes	Clostridia	Clostridiales	Clostridiales_unclassified	Clostridiales_unclassified
Otu0150	52.325	-9.51767	0.805863	-11.8105	3.44362e-32	3.82242e-30	Bacteria	Firmicutes	Clostridia	Clostridiales	Lachnospiraceae	Clostridium_XlVb
Otu0151	41.9649	-1.85249	0.520307	-3.56038	0.000370325	0.000978715	Bacteria	Firmicutes	Clostridia	Clostridiales	Lachnospiraceae	Lachnospiraceae_unclassified
Otu0153	55.7509	-8.30915	0.936216	-8.87525	6.9779e-19	1.47533e-17	Bacteria	Bacteroidetes	Bacteroidia	Bacteroidales	Porphyromonadaceae	Porphyromonadaceae_unclassified
Otu0154	11.0672	-8.26816	2.60014	-3.17989	0.0014733	0.00344288	Bacteria	Bacteroidetes	Bacteroidia	Bacteroidales	Porphyromonadaceae	Porphyromonadaceae_unclassified
Otu0155	47.5383	-3.19189	0.529413	-6.02912	1.64856e-09	1.06081e-08	Bacteria	Firmicutes	Clostridia	Clostridiales	Lachnospiraceae	Lachnospiraceae_unclassified
Otu0159	48.6409	-9.65416	1.01549	-9.50694	1.96348e-21	5.81191e-20	Bacteria	Firmicutes	Clostridia	Clostridiales	Clostridiales_unclassified	Clostridiales_unclassified
Otu0163	46.016	-9.57138	1.40801	-6.7978	1.06231e-11	1.02536e-10	Bacteria	Firmicutes	Clostridia	Clostridiales	Clostridiales_unclassified	Clostridiales_unclassified
Otu0164	40.7767	-4.72964	1.30552	-3.62281	0.000291418	0.000784179	Bacteria	Firmicutes	Clostridia	Clostridiales	Lachnospiraceae	Lachnospiraceae_unclassified
Otu0170	30.265	-24.9133	2.26309	-11.0085	3.47681e-28	2.57284e-26	Bacteria	Firmicutes	Erysipelotrichia	Erysipelotrichales	Erysipelotrichaceae	Erysipelotrichaceae_unclassified
Otu0171	33.8875	-2.60851	1.04971	-2.48497	0.0129564	0.0240696	Bacteria	Firmicutes	Clostridia	Clostridiales	Lachnospiraceae	Lachnospiraceae_unclassified
Otu0172	29.4073	-2.06631	0.809645	-2.55212	0.0107071	0.0202296	Bacteria	Bacteroidetes	Bacteroidia	Bacteroidales	Porphyromonadaceae	Porphyromonadaceae_unclassified
Otu0173	10.7911	-6.48401	1.70063	-3.81271	0.000137449	0.000396282	Bacteria	Firmicutes	Clostridia	Clostridiales	Lachnospiraceae	Lachnospiraceae_unclassified
Otu0174	30.2348	-1.7174	0.560829	-3.06225	0.00219679	0.00497641	Bacteria	Firmicutes	Clostridia	Clostridiales	Lachnospiraceae	Lachnospiraceae_unclassified
Otu0177	37.8448	-9.29011	1.38101	-6.72706	1.7313e-11	1.60145e-10	Bacteria	Firmicutes	Clostridia	Clostridiales	Clostridiales_unclassified	Clostridiales_unclassified
Otu0178	36.3091	-8.98913	1.30316	-6.89796	5.27539e-12	5.32335e-11	Bacteria	Firmicutes	Clostridia	Clostridiales	Lachnospiraceae	Lachnospiraceae_unclassified
Otu0179	21.6498	3.9126	0.948836	4.12357	3.73041e-05	0.000119158	Bacteria	Firmicutes	Clostridia	Clostridiales	Lachnospiraceae	Acetatifactor
Otu0180	20.0113	1.86097	0.357702	5.20257	1.96551e-07	9.38371e-07	Bacteria	Firmicutes	Clostridia	Clostridiales	Lachnospiraceae	Lachnospiraceae_unclassified
Otu0181	21.3907	1.3687	0.571536	2.39478	0.0166305	0.030262	Bacteria	Firmicutes	Clostridia	Clostridiales	Lachnospiraceae	Lachnospiraceae_unclassified
Otu0183	1.6737	-4.85688	2.26555	-2.1438	0.0320493	0.0530965	Bacteria	Firmicutes	Clostridia	Clostridiales	Clostridiales_unclassified	Clostridiales_unclassified
Otu0184	37.7532	-9.28502	1.77564	-5.2291	1.70335e-07	8.31087e-07	Bacteria	Firmicutes	Clostridia	Clostridiales	Ruminococcaceae	Clostridium_IV
Otu0185	35.7944	-8.23365	1.20204	-6.84975	7.39774e-12	7.2991e-11	Bacteria	Firmicutes	Clostridia	Clostridiales	Lachnospiraceae	Lachnospiraceae_unclassified
Otu0187	32.7667	-9.08437	1.18066	-7.6943	1.42272e-14	1.80482e-13	Bacteria	Firmicutes	Clostridia	Clostridiales	Lachnospiraceae	Lachnospiraceae_unclassified
Otu0188	17.2618	7.05203	1.08764	6.48377	8.94569e-11	7.22161e-10	Bacteria	Firmicutes	Clostridia	Clostridiales	Lachnospiraceae	Lachnospiraceae_unclassified
Otu0189	30.5583	-6.94019	0.799229	-8.6836	3.83426e-18	7.40178e-17	Bacteria	Firmicutes	Clostridia	Clostridiales	Lachnospiraceae	Clostridium_XlVa
Otu0192	28.6078	-7.69759	0.656664	-11.7223	9.79991e-32	8.70232e-30	Bacteria	Firmicutes	Clostridia	Clostridiales	Lachnospiraceae	Lachnospiraceae_unclassified
Otu0193	23.1336	-1.4913	0.353204	-4.22221	2.4192e-05	8.01585e-05	Bacteria	Firmicutes	Clostridia	Clostridiales	Ruminococcaceae	Ruminococcaceae_unclassified
Otu0195	15.333	2.72205	0.732752	3.71483	0.000203337	0.000562382	Bacteria	Firmicutes	Clostridia	Clostridiales	Lachnospiraceae	Lachnospiraceae_unclassified
Otu0196	27.5563	-2.94616	1.25764	-2.34262	0.019149	0.0337388	Bacteria	Firmicutes	Clostridia	Clostridia_unclassified	Clostridia_unclassified	Clostridia_unclassified
Otu0197	15.4393	2.32445	0.594077	3.9127	9.12682e-05	0.000273805	Bacteria	Firmicutes	Clostridia	Clostridiales	Ruminococcaceae	Clostridium_IV
Otu0198	22.7417	-8.31421	1.77213	-4.69165	2.71005e-06	1.0373e-05	Bacteria	Firmicutes	Clostridia	Clostridiales	Lachnospiraceae	Lachnospiraceae_unclassified
Otu0200	24.3815	-1.38087	0.508767	-2.71416	0.00664444	0.0131737	Bacteria	Firmicutes	Bacilli	Lactobacillales	Carnobacteriaceae	Alloiococcus
Otu0201	20.5599	-1.37539	0.437105	-3.1466	0.0016518	0.0038198	Bacteria	Firmicutes	Clostridia	Clostridiales	Lachnospiraceae	Lachnospiraceae_unclassified
Otu0202	14.3011	-1.60229	0.568618	-2.81787	0.00483429	0.0100771	Bacteria	Actinobacteria	Actinobacteria	Actinomycetales	Propionibacteriaceae	Propionibacterium
Otu0204	14.1352	-6.17341	1.987	-3.1069	0.00189061	0.00434939	Bacteria	Firmicutes	Clostridia	Clostridiales	Lachnospiraceae	Lachnospiraceae_unclassified
Otu0205	21.7262	-1.93149	0.588518	-3.28195	0.00103094	0.00247425	Bacteria	Firmicutes	Clostridia	Clostridiales	Lachnospiraceae	Lachnospiraceae_unclassified
Otu0206	50.2589	-8.68947	1.00286	-8.66465	4.52891e-18	8.37848e-17	Bacteria	Actinobacteria	Actinobacteria	Coriobacteriales	Coriobacteriaceae	Olsenella
Otu0207	22.1353	-4.33694	1.12551	-3.85332	0.000116525	0.000342576	Bacteria	Bacteroidetes	Bacteroidia	Bacteroidales	Rikenellaceae	Alistipes
Otu0208	21.8163	-8.49537	1.88768	-4.50043	6.78152e-06	2.42822e-05	Bacteria	Firmicutes	Clostridia	Clostridiales	Lachnospiraceae	Lachnospiraceae_unclassified
Otu0209	4.3439	-6.16997	2.95146	-2.09048	0.0365745	0.0597025	Bacteria	Firmicutes	Clostridia	Clostridiales	Lachnospiraceae	Lachnospiraceae_unclassified
Otu0212	9.15545	-7.24119	2.94803	-2.45628	0.0140382	0.0259707	Bacteria	Firmicutes	Clostridia	Clostridiales	Lachnospiraceae	Lachnospiraceae_unclassified
Otu0213	20.1174	-1.52506	0.668708	-2.28061	0.0225714	0.0393008	Bacteria	Firmicutes	Clostridia	Clostridiales	Ruminococcaceae	Flavonifractor
Otu0214	14.9731	6.84517	1.50314	4.55391	5.26577e-06	1.93223e-05	Bacteria	Bacteroidetes	Bacteroidia	Bacteroidales	Porphyromonadaceae	Parabacteroides
Otu0216	4.52525	-6.23318	2.02694	-3.07517	0.00210386	0.00479033	Bacteria	Firmicutes	Clostridia	Clostridiales	Clostridiales_unclassified	Clostridiales_unclassified
Otu0217	17.871	-1.1135	0.534336	-2.0839	0.0371697	0.0602729	Bacteria	Bacteroidetes	Bacteroidia	Bacteroidales	Rikenellaceae	Alistipes
Otu0218	4.07241	-6.08064	2.39557	-2.53828	0.0111397	0.0209578	Bacteria	Firmicutes	Clostridia	Clostridiales	Clostridiales_unclassified	Clostridiales_unclassified
Otu0219	14.6311	2.79386	1.31896	2.11824	0.034155	0.0563748	Bacteria	Bacteroidetes	Bacteroidia	Bacteroidales	Rikenellaceae	Alistipes
Otu0221	19.5088	-24.3061	2.21151	-10.9908	4.23329e-28	2.57292e-26	Bacteria	Firmicutes	Clostridia	Clostridiales	Lachnospiraceae	Lachnospiraceae_unclassified
Otu0222	22.8978	-24.5258	2.23316	-10.9826	4.63589e-28	2.57292e-26	Bacteria	Firmicutes	Clostridia	Clostridiales	Lachnospiraceae	Lachnospiraceae_unclassified
Otu0223	19.0343	-8.29915	1.73333	-4.78799	1.68456e-06	6.6781e-06	Bacteria	Firmicutes	Clostridia	Clostridiales	Lachnospiraceae	Lachnospiraceae_unclassified
Otu0225	20.4214	-7.42556	1.09951	-6.75354	1.44277e-11	1.36296e-10	Bacteria	Firmicutes	Clostridia	Clostridiales	Clostridiales_unclassified	Clostridiales_unclassified
Otu0226	13.8788	2.22373	1.01082	2.19993	0.0278115	0.047131	Bacteria	Bacteroidetes	Bacteroidia	Bacteroidales	Rikenellaceae	Alistipes
Otu0227	7.46196	-6.94898	2.11255	-3.28938	0.00100407	0.00242696	Bacteria	Firmicutes	Clostridia	Clostridiales	Ruminococcaceae	Ruminococcaceae_unclassified
Otu0228	30.0378	-8.94123	1.55257	-5.75897	8.46273e-09	5.21868e-08	Bacteria	Firmicutes	Clostridia	Clostridiales	Lachnospiraceae	Lachnospiraceae_unclassified
Otu0230	17.9332	-5.73425	0.927414	-6.18306	6.28726e-10	4.50249e-09	Bacteria	Bacteroidetes	Bacteroidia	Bacteroidales	Rikenellaceae	Alistipes
Otu0231	17.5335	-3.50452	0.701177	-4.99805	5.79119e-07	2.57129e-06	Bacteria	Firmicutes	Clostridia	Clostridiales	Ruminococcaceae	Butyricicoccus
Otu0233	18.8218	-7.3083	1.12958	-6.46991	9.80612e-11	7.77485e-10	Bacteria	Bacteroidetes	Bacteroidia	Bacteroidales	Rikenellaceae	Alistipes
Otu0235	14.5048	-2.44064	0.614223	-3.97354	7.08125e-05	0.000218339	Bacteria	Firmicutes	Clostridia	Clostridiales	Lachnospiraceae	Lachnospiraceae_unclassified
Otu0239	14.3962	-2.49832	0.644375	-3.87712	0.000105699	0.000312869	Bacteria	Firmicutes	Clostridia	Clostridiales	Lachnospiraceae	Clostridium_XlVa
Otu0241	17.1747	-5.81571	1.3929	-4.17526	2.9764e-05	9.78904e-05	Bacteria	Firmicutes	Clostridia	Clostridiales	Lachnospiraceae	Lachnospiraceae_unclassified
Otu0242	15.9687	-2.2245	0.930354	-2.39103	0.0168013	0.0304481	Bacteria	Firmicutes	Clostridia	Clostridiales	Clostridiales_unclassified	Clostridiales_unclassified
Otu0243	7.07283	-6.87109	2.94894	-2.33002	0.0198052	0.034757	Bacteria	Firmicutes	Clostridia	Clostridiales	Clostridiales_unclassified	Clostridiales_unclassified
Otu0244	8.34182	2.51743	0.939504	2.67953	0.00737264	0.0144205	Bacteria	Firmicutes	Clostridia	Clostridiales	Lachnospiraceae	Lachnospiraceae_unclassified
Otu0249	7.98005	4.20762	1.26395	3.32895	0.000871755	0.00217449	Bacteria	Firmicutes	Clostridia	Clostridiales	Lachnospiraceae	Lachnospiraceae_unclassified
Otu0250	11.0449	-1.47096	0.400725	-3.67074	0.000241849	0.000662845	Bacteria	Firmicutes	Clostridia	Clostridiales	Lachnospiraceae	Lachnospiraceae_unclassified
Otu0251	12.4036	-7.45925	0.952561	-7.83073	4.85047e-15	6.73002e-14	Bacteria	Firmicutes	Clostridia	Clostridiales	Ruminococcaceae	Clostridium_IV
Otu0252	14.7591	-7.93381	0.791289	-10.0264	1.16659e-23	4.31637e-22	Bacteria	Firmicutes	Clostridia	Clostridiales	Lachnospiraceae	Lachnospiraceae_unclassified
Otu0254	14.72	-7.92713	2.18042	-3.6356	0.000277331	0.000755429	Bacteria	Firmicutes	Clostridia	Clostridiales	Lachnospiraceae	Lachnospiraceae_unclassified
Otu0256	6.785	5.70531	1.86768	3.05476	0.00225242	0.00505089	Bacteria	Firmicutes	Clostridia	Clostridiales	Lachnospiraceae	Acetatifactor
Otu0258	12.137	-3.68773	1.0308	-3.57753	0.000346852	0.000927723	Bacteria	Firmicutes	Clostridia	Clostridiales	Lachnospiraceae	Lachnospiraceae_unclassified
Otu0259	2.42242	-5.09199	2.37454	-2.14441	0.0320002	0.0530965	Bacteria	Firmicutes	Clostridia	Clostridiales	Lachnospiraceae	Lachnospiraceae_unclassified
Otu0260	6.26692	4.04267	1.32244	3.05697	0.00223583	0.00503913	Bacteria	Firmicutes	Clostridia	Clostridiales	Lachnospiraceae	Lachnospiraceae_unclassified
Otu0261	13.6727	-7.83179	0.979543	-7.99535	1.29208e-15	1.85059e-14	Bacteria	Firmicutes	Clostridia	Clostridiales	Lachnospiraceae	Lachnospiraceae_unclassified
Otu0263	11.9462	-4.23623	1.28427	-3.29855	0.000971867	0.00239727	Bacteria	Firmicutes	Clostridia	Clostridiales	Clostridiales_unclassified	Clostridiales_unclassified
Otu0264	10.3314	-2.00917	0.424247	-4.73586	2.18133e-06	8.5709e-06	Bacteria	Firmicutes	Clostridia	Clostridiales	Clostridiales_unclassified	Clostridiales_unclassified
Otu0265	11.7928	-7.59942	1.14869	-6.61574	3.69701e-11	3.15668e-10	Bacteria	Firmicutes	Clostridia	Clostridiales	Lachnospiraceae	Lachnospiraceae_unclassified
Otu0266	11.2567	-4.56617	0.738239	-6.18521	6.20181e-10	4.50249e-09	Bacteria	Firmicutes	Clostridia	Clostridiales	Clostridiales_unclassified	Clostridiales_unclassified
Otu0267	11.0451	-7.27669	1.36863	-5.31678	1.05621e-07	5.45301e-07	Bacteria	Firmicutes	Clostridia	Clostridiales	Ruminococcaceae	Ruminococcaceae_unclassified
Otu0268	5.35241	-6.22708	2.08521	-2.98632	0.0028236	0.0062684	Bacteria	Firmicutes	Clostridia	Clostridiales	Lachnospiraceae	Lachnospiraceae_unclassified
Otu0269	9.60295	-4.91835	1.02156	-4.81455	1.4753e-06	6.00947e-06	Bacteria	Firmicutes	Clostridia	Clostridiales	Ruminococcaceae	Butyricicoccus
Otu0270	11.7518	-7.59239	1.4271	-5.32017	1.03672e-07	5.41532e-07	Bacteria	Firmicutes	Clostridia	Clostridiales	Lachnospiraceae	Lachnospiraceae_unclassified
Otu0271	9.11199	-1.63216	0.560111	-2.91399	0.00356844	0.00776661	Bacteria	Firmicutes	Clostridia	Clostridiales	Clostridiales_unclassified	Clostridiales_unclassified
Otu0273	10.2782	-2.73034	0.506829	-5.3871	7.16025e-08	3.87701e-07	Bacteria	Firmicutes	Clostridia	Clostridiales	Lachnospiraceae	Lachnospiraceae_unclassified
Otu0274	12.1728	-7.65677	1.46607	-5.22267	1.76363e-07	8.51146e-07	Bacteria	Firmicutes	Clostridia	Clostridiales	Clostridiales_unclassified	Clostridiales_unclassified
Otu0279	10.4417	-7.43433	1.81275	-4.10114	4.11119e-05	0.000129459	Bacteria	Firmicutes	Clostridia	Clostridiales	Lachnospiraceae	Lachnospiraceae_unclassified
Otu0280	2.13168	-4.72698	2.27267	-2.07992	0.0375329	0.0603791	Bacteria	Firmicutes	Clostridia	Clostridiales	Lachnospiraceae	Lachnospiraceae_unclassified
Otu0282	5.53638	5.41065	2.51242	2.15356	0.0312745	0.0522025	Bacteria	Firmicutes	Clostridia	Clostridiales	Ruminococcaceae	Ruminococcaceae_unclassified
Otu0283	4.88897	2.17832	0.803992	2.70938	0.00674091	0.0132432	Bacteria	Firmicutes	Clostridia	Clostridiales	Ruminococcaceae	Ruminococcaceae_unclassified
Otu0284	4.89425	2.88295	0.82196	3.5074	0.000452501	0.00117492	Bacteria	Firmicutes	Clostridia	Clostridiales	Clostridiales_unclassified	Clostridiales_unclassified
Otu0285	8.53867	-2.92552	0.643456	-4.54656	5.45288e-06	1.98449e-05	Bacteria	Firmicutes	Clostridia	Clostridiales	Ruminococcaceae	Ruminococcaceae_unclassified
Otu0288	25.6104	-8.70756	2.03727	-4.27413	1.91883e-05	6.40571e-05	Bacteria	Proteobacteria	Betaproteobacteria	Betaproteobacteria_unclassified	Betaproteobacteria_unclassified	Betaproteobacteria_unclassified
Otu0289	7.9074	-1.87873	0.651789	-2.88242	0.00394629	0.0084645	Bacteria	Bacteria_unclassified	Bacteria_unclassified	Bacteria_unclassified	Bacteria_unclassified	Bacteria_unclassified
Otu0290	9.02711	-7.23638	1.15187	-6.28228	3.33648e-10	2.469e-09	Bacteria	Firmicutes	Firmicutes_unclassified	Firmicutes_unclassified	Firmicutes_unclassified	Firmicutes_unclassified
Otu0291	9.18805	-6.26169	1.32594	-4.72246	2.33005e-06	9.07493e-06	Bacteria	Bacteria_unclassified	Bacteria_unclassified	Bacteria_unclassified	Bacteria_unclassified	Bacteria_unclassified
Otu0292	4.9139	1.97809	0.68584	2.88419	0.00392422	0.00845802	Bacteria	Firmicutes	Clostridia	Clostridiales	Ruminococcaceae	Ruminococcaceae_unclassified
Otu0294	8.80182	-6.93138	0.840902	-8.24278	1.6825e-16	2.66796e-15	Bacteria	Firmicutes	Clostridia	Clostridiales	Lachnospiraceae	Lachnospiraceae_unclassified
Otu0295	8.55602	-1.83649	0.881458	-2.08347	0.0372088	0.0602729	Bacteria	Firmicutes	Clostridia	Clostridiales	Lachnospiraceae	Lachnospiraceae_unclassified
Otu0298	5.97887	-6.70526	0.714701	-9.38192	6.47835e-21	1.59799e-19	Bacteria	Actinobacteria	Actinobacteria	Coriobacteriales	Coriobacteriaceae	Coriobacteriaceae_unclassified
Otu0299	9.78759	-3.31931	1.64523	-2.01754	0.0436396	0.0696978	Bacteria	Firmicutes	Firmicutes_unclassified	Firmicutes_unclassified	Firmicutes_unclassified	Firmicutes_unclassified
Otu0300	6.01349	-2.1235	1.0699	-1.98476	0.0471711	0.0745337	Bacteria	Bacteroidetes	Bacteroidia	Bacteroidales	Porphyromonadaceae	Porphyromonadaceae_unclassified
Otu0302	4.30988	2.04277	0.581854	3.51079	0.000446779	0.00116688	Bacteria	Firmicutes	Clostridia	Clostridiales	Ruminococcaceae	Ruminococcaceae_unclassified
Otu0304	6.15867	-2.77135	1.07086	-2.58797	0.00965443	0.0183973	Bacteria	Bacteroidetes	Bacteroidia	Bacteroidales	Rikenellaceae	Alistipes
Otu0307	9.27504	-7.2402	1.3579	-5.3319	9.71905e-08	5.13721e-07	Bacteria	Firmicutes	Erysipelotrichia	Erysipelotrichales	Erysipelotrichaceae	Erysipelotrichaceae_unclassified
Otu0308	6.87095	-2.56626	0.97446	-2.63352	0.00845051	0.0162425	Bacteria	Firmicutes	Clostridia	Clostridiales	Ruminococcaceae	Ruminococcaceae_unclassified
Otu0311	6.36383	-6.72168	2.34879	-2.86176	0.00421293	0.00894995	Bacteria	Firmicutes	Clostridia	Clostridiales	Lachnospiraceae	Lachnospiraceae_unclassified
Otu0312	6.18774	-3.60817	0.709532	-5.08528	3.67086e-07	1.68027e-06	Bacteria	Firmicutes	Clostridia	Clostridiales	Lachnospiraceae	Lachnospiraceae_unclassified
Otu0314	3.33269	4.68364	0.953558	4.91175	9.02661e-07	3.81697e-06	Bacteria	Firmicutes	Firmicutes_unclassified	Firmicutes_unclassified	Firmicutes_unclassified	Firmicutes_unclassified
Otu0315	1.82834	-4.96445	2.27532	-2.18186	0.0291196	0.0489738	Bacteria	Firmicutes	Clostridia	Clostridiales	Lachnospiraceae	Lachnospiraceae_unclassified
Otu0318	4.20035	-6.16436	1.04409	-5.90408	3.54628e-09	2.24935e-08	Bacteria	Actinobacteria	Actinobacteria	Coriobacteriales	Coriobacteriaceae	Coriobacteriaceae_unclassified
Otu0319	12.3876	-7.63466	1.59333	-4.79165	1.65419e-06	6.61675e-06	Bacteria	Firmicutes	Clostridia	Clostridiales	Lachnospiraceae	Lachnospiraceae_unclassified
Otu0320	3.88348	4.89837	2.46106	1.99035	0.0465521	0.0740829	Bacteria	Proteobacteria	Deltaproteobacteria	Desulfovibrionales	Desulfovibrionaceae	Desulfovibrionaceae_unclassified
Otu0322	3.31201	4.67092	1.3958	3.3464	0.000818672	0.00205362	Bacteria	Firmicutes	Clostridia	Clostridiales	Lachnospiraceae	Lachnospiraceae_unclassified
Otu0324	6.58303	-6.71952	0.760674	-8.83365	1.01318e-18	2.04479e-17	Bacteria	Bacteroidetes	Bacteroidia	Bacteroidales	Porphyromonadaceae	Porphyromonadaceae_unclassified
Otu0325	4.9459	-2.25743	0.884116	-2.55332	0.0106703	0.0202296	Bacteria	Firmicutes	Clostridia	Clostridiales	Lachnospiraceae	Lachnospiraceae_unclassified
Otu0326	5.49255	-3.51234	0.792074	-4.43436	9.23448e-06	3.20321e-05	Bacteria	Firmicutes	Clostridia	Clostridiales	Clostridiales_unclassified	Clostridiales_unclassified
Otu0329	5.82993	-6.59977	1.71345	-3.85175	0.000117278	0.000342576	Bacteria	Firmicutes	Clostridia	Clostridiales	Clostridiales_unclassified	Clostridiales_unclassified
Otu0330	6.6116	-6.78183	1.37306	-4.93923	7.84326e-07	3.41412e-06	Bacteria	Firmicutes	Clostridia	Clostridiales	Lachnospiraceae	Lachnospiraceae_unclassified
Otu0331	6.68205	-4.39984	0.670996	-6.55719	5.48329e-11	4.59355e-10	Bacteria	Firmicutes	Clostridia	Clostridiales	Lachnospiraceae	Lachnospiraceae_unclassified
Otu0332	6.15166	-6.67868	1.44739	-4.6143	3.94414e-06	1.48407e-05	Bacteria	Bacteria_unclassified	Bacteria_unclassified	Bacteria_unclassified	Bacteria_unclassified	Bacteria_unclassified
Otu0334	3.03439	4.54156	1.21254	3.74548	0.000180048	0.000505957	Bacteria	Firmicutes	Clostridia	Clostridiales	Lachnospiraceae	Lachnospiraceae_unclassified
Otu0335	2.8421	4.45056	1.56672	2.84069	0.00450156	0.00947247	Bacteria	Firmicutes	Clostridia	Clostridiales	Ruminococcaceae	Ruminococcaceae_unclassified
Otu0342	5.01003	-6.16692	0.883858	-6.97728	3.00958e-12	3.10757e-11	Bacteria	Firmicutes	Clostridia	Clostridiales	Lachnospiraceae	Lachnospiraceae_unclassified
Otu0343	4.96054	-3.78627	0.747203	-5.06725	4.03603e-07	1.82857e-06	Bacteria	Firmicutes	Clostridia	Clostridiales	Lachnospiraceae	Lachnospiraceae_unclassified
Otu0347	2.44634	4.23734	1.38828	3.05222	0.00227157	0.00506822	Bacteria	Firmicutes	Clostridia	Clostridiales	Lachnospiraceae	Lachnospiraceae_unclassified
Otu0348	4.68646	-4.20436	1.1793	-3.56512	0.000363689	0.000966934	Bacteria	Firmicutes	Firmicutes_unclassified	Firmicutes_unclassified	Firmicutes_unclassified	Firmicutes_unclassified
Otu0349	2.93586	4.48272	1.17749	3.80701	0.000140657	0.000402915	Bacteria	Firmicutes	Clostridia	Clostridiales	Clostridiales_unclassified	Clostridiales_unclassified
Otu0353	4.74321	-4.0214	1.22017	-3.29576	0.000981544	0.00240776	Bacteria	Firmicutes	Firmicutes_unclassified	Firmicutes_unclassified	Firmicutes_unclassified	Firmicutes_unclassified
Otu0356	2.25339	4.11876	1.25229	3.28898	0.00100553	0.00242696	Bacteria	Firmicutes	Clostridia	Clostridiales	Lachnospiraceae	Lachnospiraceae_unclassified
Otu0358	4.24139	-6.14545	1.69152	-3.63309	0.000280047	0.000758175	Bacteria	Firmicutes	Clostridia	Clostridiales	Clostridiales_unclassified	Clostridiales_unclassified
Otu0359	4.91935	-6.338	1.28598	-4.92853	8.28497e-07	3.57139e-06	Bacteria	Firmicutes	Clostridia	Clostridiales	Clostridiales_unclassified	Clostridiales_unclassified
Otu0360	4.42603	-6.16988	1.57665	-3.91328	9.10521e-05	0.000273805	Bacteria	Firmicutes	Clostridia	Clostridiales	Lachnospiraceae	Lachnospiraceae_unclassified
Otu0361	4.72813	-6.29407	1.99473	-3.15535	0.00160308	0.00372653	Bacteria	Firmicutes	Clostridia	Clostridiales	Lachnospiraceae	Lachnospiraceae_unclassified
Otu0364	4.21069	-5.87496	1.78629	-3.28891	0.00100577	0.00242696	Bacteria	Firmicutes	Clostridia	Clostridiales	Ruminococcaceae	Ruminococcaceae_unclassified
Otu0367	3.28046	-5.80675	1.18492	-4.90053	9.5577e-07	4.00341e-06	Bacteria	Bacteroidetes	Bacteroidia	Bacteroidales	Porphyromonadaceae	Porphyromonadaceae_unclassified
Otu0368	4.34291	-4.58765	1.12085	-4.093	4.25821e-05	0.000133144	Bacteria	Bacteria_unclassified	Bacteria_unclassified	Bacteria_unclassified	Bacteria_unclassified	Bacteria_unclassified
Otu0369	4.18677	-5.88508	1.16877	-5.03528	4.77143e-07	2.13991e-06	Bacteria	Firmicutes	Clostridia	Clostridiales	Clostridiales_unclassified	Clostridiales_unclassified
Otu0370	6.9894	-4.03178	0.779438	-5.17267	2.30773e-07	1.09003e-06	Bacteria	Actinobacteria	Actinobacteria	Coriobacteriales	Coriobacteriaceae	Coriobacteriaceae_unclassified
Otu0372	2.50158	2.28286	1.12001	2.03825	0.0415247	0.0665595	Bacteria	Bacteroidetes	Bacteroidia	Bacteroidales	Porphyromonadaceae	Porphyromonadaceae_unclassified
Otu0373	1.95077	3.03873	1.09873	2.76567	0.00568054	0.0114125	Bacteria	Firmicutes	Clostridia	Clostridiales	Clostridiales_unclassified	Clostridiales_unclassified
Otu0375	7.55251	-5.22833	0.999205	-5.23249	1.6724e-07	8.25053e-07	Bacteria	Actinobacteria	Actinobacteria	Coriobacteriales	Coriobacteriaceae	Coriobacteriaceae_unclassified
Otu0377	1.84383	2.79026	0.853123	3.27064	0.00107304	0.00254907	Bacteria	Firmicutes	Clostridia	Clostridiales	Lachnospiraceae	Lachnospiraceae_unclassified
Otu0379	5.89697	-5.54805	1.73916	-3.19007	0.00142239	0.00334148	Bacteria	Firmicutes	Clostridia	Clostridiales	Lachnospiraceae	Lachnospiraceae_unclassified
Otu0380	4.67601	-6.12517	1.06463	-5.75333	8.75017e-09	5.32202e-08	Bacteria	Firmicutes	Clostridia	Clostridiales	Lachnospiraceae	Lachnospiraceae_unclassified
Otu0382	3.20862	-2.2871	0.665259	-3.43791	0.000586229	0.00150454	Bacteria	Actinobacteria	Actinobacteria	Coriobacteriales	Coriobacteriaceae	Coriobacteriaceae_unclassified
Otu0383	3.04556	-5.66514	2.27538	-2.48975	0.0127831	0.0238475	Bacteria	Firmicutes	Clostridia	Clostridiales	Clostridiales_unclassified	Clostridiales_unclassified
Otu0385	3.14439	-2.72729	1.23446	-2.2093	0.0271539	0.0461928	Bacteria	Firmicutes	Clostridia	Clostridiales	Lachnospiraceae	Acetatifactor
Otu0386	3.62968	-5.91774	1.70698	-3.46679	0.000526713	0.00135966	Bacteria	Firmicutes	Clostridia	Clostridiales	Lachnospiraceae	Lachnospiraceae_unclassified
Otu0387	3.50617	-5.87355	1.47918	-3.97082	7.16268e-05	0.000219326	Bacteria	Firmicutes	Clostridia	Clostridiales	Lachnospiraceae	Lachnospiraceae_unclassified
Otu0388	3.10552	-5.70921	1.38972	-4.10816	3.98818e-05	0.000126482	Bacteria	Bacteroidetes	Bacteroidia	Bacteroidales	Rikenellaceae	Alistipes
Otu0390	5.58962	-6.30385	0.980784	-6.42736	1.29838e-10	1.01137e-09	Bacteria	Actinobacteria	Actinobacteria	Coriobacteriales	Coriobacteriaceae	Coriobacteriaceae_unclassified
Otu0391	2.94926	-5.62882	1.68083	-3.34882	0.000811551	0.00204732	Bacteria	Firmicutes	Firmicutes_unclassified	Firmicutes_unclassified	Firmicutes_unclassified	Firmicutes_unclassified
Otu0392	3.18312	-5.69339	1.1569	-4.92124	8.59956e-07	3.67135e-06	Bacteria	Bacteroidetes	Bacteroidia	Bacteroidales	Porphyromonadaceae	Barnesiella
Otu0394	1.69324	2.00284	0.961924	2.08212	0.0373312	0.0602729	Bacteria	Proteobacteria	Deltaproteobacteria	Desulfovibrionales	Desulfovibrionaceae	Desulfovibrionaceae_unclassified
Otu0398	1.39293	3.11115	1.43211	2.17242	0.0298239	0.0499691	Bacteria	Bacteroidetes	Bacteroidia	Bacteroidales	Porphyromonadaceae	Porphyromonadaceae_unclassified
Otu0399	3.15095	-5.47688	1.37532	-3.98224	6.82681e-05	0.000211965	Bacteria	Firmicutes	Clostridia	Clostridiales	Clostridiales_unclassified	Clostridiales_unclassified
Otu0400	1.70405	3.70713	1.31962	2.80925	0.00496575	0.0102549	Bacteria	Firmicutes	Clostridia	Clostridiales	Christensenellaceae	Christensenella
Otu0401	4.73032	-6.18993	1.62054	-3.81966	0.000133635	0.000387804	Bacteria	Bacteroidetes	Bacteroidia	Bacteroidales	Porphyromonadaceae	Porphyromonadaceae_unclassified
Otu0406	2.15067	-2.63919	1.33776	-1.97284	0.0485133	0.0763826	Bacteria	Firmicutes	Clostridia	Clostridiales	Lachnospiraceae	Lachnospiraceae_unclassified
Otu0408	2.32679	-3.55662	1.69846	-2.09403	0.0362577	0.0594038	Bacteria	Firmicutes	Clostridia	Clostridiales	Ruminococcaceae	Ruminococcaceae_unclassified
Otu0410	1.73265	-4.11497	0.857148	-4.80077	1.58056e-06	6.37971e-06	Bacteria	Actinobacteria	Actinobacteria	Coriobacteriales	Coriobacteriaceae	Parvibacter
Otu0414	2.84277	-5.5647	1.9917	-2.79394	0.00520703	0.010604	Bacteria	Firmicutes	Clostridia	Clostridiales	Ruminococcaceae	Clostridium_IV
Otu0415	6.02385	-5.55296	0.991714	-5.59935	2.15152e-08	1.25694e-07	Bacteria	Actinobacteria	Actinobacteria	Coriobacteriales	Coriobacteriaceae	Coriobacteriaceae_unclassified
Otu0418	2.18913	-4.69551	2.00266	-2.34464	0.0190453	0.0336897	Bacteria	Bacteroidetes	Bacteroidia	Bacteroidales	Rikenellaceae	Alistipes
Otu0422	2.31118	-5.27985	2.3037	-2.2919	0.0219115	0.0383019	Bacteria	Firmicutes	Clostridia	Clostridiales	Lachnospiraceae	Lachnospiraceae_unclassified
Otu0427	2.31682	-2.63045	1.34091	-1.96169	0.0497988	0.0781296	Bacteria	Firmicutes	Firmicutes_unclassified	Firmicutes_unclassified	Firmicutes_unclassified	Firmicutes_unclassified
Otu0428	2.27546	-5.28129	1.17825	-4.48232	7.3837e-06	2.62269e-05	Bacteria	Bacteroidetes	Bacteroidia	Bacteroidales	Rikenellaceae	Alistipes
Otu0429	1.41951	3.12858	0.915591	3.417	0.00063315	0.00161562	Bacteria	Bacteroidetes	Bacteroidia	Bacteroidales	Porphyromonadaceae	Porphyromonadaceae_unclassified
Otu0431	1.99954	-5.08875	2.25797	-2.25368	0.0242164	0.0416747	Bacteria	Firmicutes	Clostridia	Clostridiales	Lachnospiraceae	Lachnospiraceae_unclassified
Otu0433	2.0864	-4.89285	1.75341	-2.79047	0.00526313	0.010622	Bacteria	Firmicutes	Clostridia	Clostridiales	Clostridiales_unclassified	Clostridiales_unclassified
Otu0438	2.04188	-5.11262	2.25629	-2.26595	0.0234547	0.0406793	Bacteria	Firmicutes	Clostridia	Clostridiales	Lachnospiraceae	Lachnospiraceae_unclassified
Otu0440	2.84354	-5.31965	0.870823	-6.10876	1.00409e-09	6.85874e-09	Bacteria	Actinobacteria	Actinobacteria	Coriobacteriales	Coriobacteriaceae	Coriobacteriaceae_unclassified
Otu0447	2.05642	-5.14168	1.03038	-4.99008	6.03552e-07	2.65324e-06	Bacteria	Firmicutes	Clostridia	Clostridiales	Ruminococcaceae	Intestinimonas
Otu0454	1.91343	-5.02832	1.90532	-2.63909	0.00831294	0.0161177	Bacteria	Bacteria_unclassified	Bacteria_unclassified	Bacteria_unclassified	Bacteria_unclassified	Bacteria_unclassified
Otu0461	0.931384	2.84795	1.28141	2.22251	0.0262488	0.0448249	Bacteria	Firmicutes	Clostridia	Clostridiales	Lachnospiraceae	Lachnospiraceae_unclassified
Otu0462	1.00899	2.95123	1.30543	2.26073	0.023776	0.041076	Bacteria	Firmicutes	Clostridia	Clostridiales	Ruminococcaceae	Ruminococcaceae_unclassified
Otu0474	1.25216	-2.94544	1.04947	-2.80661	0.00500658	0.0102913	Bacteria	Firmicutes	Clostridia	Clostridiales	Ruminococcaceae	Ruminococcaceae_unclassified
Otu0485	1.33532	-4.55278	1.90536	-2.38945	0.0168736	0.0304548	Bacteria	Bacteria_unclassified	Bacteria_unclassified	Bacteria_unclassified	Bacteria_unclassified	Bacteria_unclassified
Otu0493	1.47489	-4.68185	1.25335	-3.73546	0.000187373	0.000523232	Bacteria	Firmicutes	Clostridia	Clostridiales	Clostridiales_unclassified	Clostridiales_unclassified
Otu0518	1.20667	-4.4088	1.83977	-2.39638	0.0165578	0.0302537	Bacteria	Firmicutes	Clostridia	Clostridiales	Clostridiales_unclassified	Clostridiales_unclassified

## Sheet: Sheet3
Tables S6
Statistical analyses of microbiome data, compared by diet only (Ketogenic versus Chow)
This sheet: genera
	baseMean	log2FoldChange	lfcSE	stat	pvalue	padj	Kingdom	Phylum	Class	Order	Family	Genus
Acetatifactor	471.721	2.72943	0.622426	4.38515	1.15906e-05	3.74991e-05	Bacteria	Firmicutes	Clostridia	Clostridiales	Lachnospiraceae	Acetatifactor
Alloiococcus	27.5034	-1.20947	0.542243	-2.2305	0.0257145	0.048769	Bacteria	Firmicutes	Bacilli	Lactobacillales	Carnobacteriaceae	Alloiococcus
Anaeroplasma	91.2763	-3.05923	1.31128	-2.33301	0.0196478	0.0400234	Bacteria	Tenericutes	Mollicutes	Anaeroplasmatales	Anaeroplasmataceae	Anaeroplasma
Bacteria_unclassified_Phylum	73.6693	-2.74169	0.538822	-5.0883	3.61284e-07	1.98706e-06	Bacteria	Bacteria_unclassified	Bacteria_unclassified	Bacteria_unclassified	Bacteria_unclassified	Bacteria_unclassified_Phylum
Bacteroidales_unclassified_Family	3922.59	1.23221	0.270658	4.55265	5.2974e-06	2.08112e-05	Bacteria	Bacteroidetes	Bacteroidia	Bacteroidales	Bacteroidales_unclassified	Bacteroidales_unclassified_Family
Bacteroides	2165.13	1.09138	0.515947	2.1153	0.0344042	0.0630743	Bacteria	Bacteroidetes	Bacteroidia	Bacteroidales	Bacteroidaceae	Bacteroides
Betaproteobacteria_unclassified_Order	7.39968	-5.85595	1.58123	-3.70342	0.000212708	0.00050865	Bacteria	Proteobacteria	Betaproteobacteria	Betaproteobacteria_unclassified	Betaproteobacteria_unclassified	Betaproteobacteria_unclassified_Order
Bifidobacterium	491.348	-5.85403	0.617711	-9.47697	2.61781e-21	4.79932e-20	Bacteria	Actinobacteria	Actinobacteria	Bifidobacteriales	Bifidobacteriaceae	Bifidobacterium
Butyricicoccus	25.9415	-3.28094	0.65724	-4.99199	5.97601e-07	2.73901e-06	Bacteria	Firmicutes	Clostridia	Clostridiales	Ruminococcaceae	Butyricicoccus
Christensenella	2.1882	4.11724	1.29741	3.17344	0.00150644	0.00345226	Bacteria	Firmicutes	Clostridia	Clostridiales	Christensenellaceae	Christensenella
Clostridiales_unclassified_Family	1348.23	-1.23667	0.623693	-1.98281	0.0473881	0.0814483	Bacteria	Firmicutes	Clostridia	Clostridiales	Clostridiales_unclassified	Clostridiales_unclassified_Family
Clostridia_unclassified_Order	53.3786	-0.909261	0.366084	-2.48375	0.0130007	0.0275015	Bacteria	Firmicutes	Clostridia	Clostridia_unclassified	Clostridia_unclassified	Clostridia_unclassified_Order
Clostridium_IV	59.5369	-1.56461	0.383221	-4.08278	4.4501e-05	0.000135975	Bacteria	Firmicutes	Clostridia	Clostridiales	Ruminococcaceae	Clostridium_IV
Coriobacteriaceae_unclassified_Genus	28.6891	-4.30963	0.386611	-11.1472	7.38845e-29	4.06365e-27	Bacteria	Actinobacteria	Actinobacteria	Coriobacteriales	Coriobacteriaceae	Coriobacteriaceae_unclassified_Genus
Desulfovibrionaceae_unclassified_Genus	1648.3	3.30367	0.596371	5.53962	3.03129e-08	1.85246e-07	Bacteria	Proteobacteria	Deltaproteobacteria	Desulfovibrionales	Desulfovibrionaceae	Desulfovibrionaceae_unclassified_Genus
Enterorhabdus	28.8095	0.989744	0.352996	2.80384	0.00504985	0.0111097	Bacteria	Actinobacteria	Actinobacteria	Coriobacteriales	Coriobacteriaceae	Enterorhabdus
Erysipelotrichaceae_unclassified_Genus	2310.33	-2.76155	0.710456	-3.88701	0.000101488	0.000259506	Bacteria	Firmicutes	Erysipelotrichia	Erysipelotrichales	Erysipelotrichaceae	Erysipelotrichaceae_unclassified_Genus
Halomonas	4.41842	-2.6275	1.16942	-2.24684	0.0246501	0.0484199	Bacteria	Proteobacteria	Gammaproteobacteria	Oceanospirillales	Halomonadaceae	Halomonas
Intestinimonas	1.83472	-4.67904	1.03635	-4.51492	6.33395e-06	2.32245e-05	Bacteria	Firmicutes	Clostridia	Clostridiales	Ruminococcaceae	Intestinimonas
Lactobacillus	671.489	-3.45104	0.684805	-5.03945	4.66864e-07	2.33432e-06	Bacteria	Firmicutes	Bacilli	Lactobacillales	Lactobacillaceae	Lactobacillus
Oscillibacter	599.99	1.74661	0.313653	5.56861	2.56773e-08	1.76531e-07	Bacteria	Firmicutes	Clostridia	Clostridiales	Ruminococcaceae	Oscillibacter
Parabacteroides	459.626	2.78574	0.625926	4.4506	8.56309e-06	2.94356e-05	Bacteria	Bacteroidetes	Bacteroidia	Bacteroidales	Porphyromonadaceae	Parabacteroides
Parasutterella	426.211	-7.10116	1.15246	-6.16175	7.19436e-10	7.91379e-09	Bacteria	Proteobacteria	Betaproteobacteria	Burkholderiales	Sutterellaceae	Parasutterella
Parvibacter	1.81213	-3.79144	0.945314	-4.01077	6.05207e-05	0.000175192	Bacteria	Actinobacteria	Actinobacteria	Coriobacteriales	Coriobacteriaceae	Parvibacter
Porphyromonadaceae_unclassified_Genus	28901.8	-2.24147	0.577472	-3.88153	0.000103802	0.000259506	Bacteria	Bacteroidetes	Bacteroidia	Bacteroidales	Porphyromonadaceae	Porphyromonadaceae_unclassified_Genus
Prevotella	155.499	-5.72916	0.996058	-5.75183	8.82835e-09	6.93656e-08	Bacteria	Bacteroidetes	Bacteroidia	Bacteroidales	Prevotellaceae	Prevotella
Propionibacterium	14.978	-1.18643	0.569831	-2.08208	0.0373351	0.0662397	Bacteria	Actinobacteria	Actinobacteria	Actinomycetales	Propionibacteriaceae	Propionibacterium
Romboutsia	147.806	10.2002	0.956476	10.6644	1.49359e-26	4.10738e-25	Bacteria	Firmicutes	Clostridia	Clostridiales	Peptostreptococcaceae	Romboutsia
Roseburia	97.6543	-5.64351	1.17267	-4.81252	1.4904e-06	6.30553e-06	Bacteria	Firmicutes	Clostridia	Clostridiales	Lachnospiraceae	Roseburia
Ruminococcaceae_unclassified_Genus	2143.34	1.58897	0.275146	5.775	7.6955e-09	6.93656e-08	Bacteria	Firmicutes	Clostridia	Clostridiales	Ruminococcaceae	Ruminococcaceae_unclassified_Genus
Staphylococcus	50.1016	-1.90737	0.491164	-3.88338	0.000103016	0.000259506	Bacteria	Firmicutes	Bacilli	Bacillales	Staphylococcaceae	Staphylococcus
Turicibacter	134.69	-10.3031	1.15229	-8.9414	3.8426e-19	5.28358e-18	Bacteria	Firmicutes	Erysipelotrichia	Erysipelotrichales	Erysipelotrichaceae	Turicibacter

## Sheet: Sheet4
Tables S6
Statistical analyses of microbiome data, compared by diet only (Ketogenic versus Chow)
This sheet: families
	baseMean	log2FoldChange	lfcSE	stat	pvalue	padj	Kingdom	Phylum	Class	Order	Family
Bacteria_unclassified_Phylum	154.144	-3.69417	0.696002	-5.3077	1.11016e-07	6.50235e-07	Bacteria	Bacteria_unclassified	Bacteria_unclassified	Bacteria_unclassified	Bacteria_unclassified_Phylum
Bacteroidaceae	2194.23	1.26651	0.524751	2.41354	0.0157982	0.0381015	Bacteria	Bacteroidetes	Bacteroidia	Bacteroidales	Bacteroidaceae
Bacteroidales_unclassified_Family	3940.95	1.37914	0.282752	4.87755	1.07411e-06	4.89319e-06	Bacteria	Bacteroidetes	Bacteroidia	Bacteroidales	Bacteroidales_unclassified_Family
Betaproteobacteria_unclassified_Order	23.934	-7.47247	1.59463	-4.68601	2.7858e-06	1.13689e-05	Bacteria	Proteobacteria	Betaproteobacteria	Betaproteobacteria_unclassified	Betaproteobacteria_unclassified_Order
Bifidobacteriaceae	451.718	-5.66865	0.609839	-9.29532	1.46759e-20	2.0057e-19	Bacteria	Actinobacteria	Actinobacteria	Bifidobacteriales	Bifidobacteriaceae
Christensenellaceae	2.55332	4.45726	1.40179	3.17969	0.00147431	0.00377791	Bacteria	Firmicutes	Clostridia	Clostridiales	Christensenellaceae
Coriobacteriaceae_Genus	27.158	-4.12714	0.389171	-10.605	2.82559e-26	5.79245e-25	Bacteria	Actinobacteria	Actinobacteria	Coriobacteriales	Coriobacteriaceae_Genus
Desulfovibrionaceae_Genus	1993.22	3.68973	0.640145	5.76389	8.21977e-09	5.61684e-08	Bacteria	Proteobacteria	Deltaproteobacteria	Desulfovibrionales	Desulfovibrionaceae_Genus
Erysipelotrichaceae	124.539	-8.36805	1.00209	-8.35063	6.78984e-17	6.95958e-16	Bacteria	Firmicutes	Erysipelotrichia	Erysipelotrichales	Erysipelotrichaceae
Erysipelotrichaceae_Genus	2212.58	-2.78437	0.694487	-4.00925	6.09107e-05	0.000208112	Bacteria	Firmicutes	Erysipelotrichia	Erysipelotrichales	Erysipelotrichaceae_Genus
Lactobacillaceae	596.983	-3.1659	0.678299	-4.66741	3.05019e-06	1.13689e-05	Bacteria	Firmicutes	Bacilli	Lactobacillales	Lactobacillaceae
Peptostreptococcaceae	139.398	10.2413	0.925365	11.0673	1.80751e-28	7.4108e-27	Bacteria	Firmicutes	Clostridia	Clostridiales	Peptostreptococcaceae
Porphyromonadaceae_Genus	23509.4	-1.96367	0.512669	-3.83029	0.00012799	0.000403661	Bacteria	Bacteroidetes	Bacteroidia	Bacteroidales	Porphyromonadaceae_Genus
Ruminococcaceae	825.43	1.35858	0.395525	3.43488	0.000592821	0.00162038	Bacteria	Firmicutes	Clostridia	Clostridiales	Ruminococcaceae
Ruminococcaceae_Genus	2362.18	1.86252	0.364101	5.11538	3.13115e-07	1.60471e-06	Bacteria	Firmicutes	Clostridia	Clostridiales	Ruminococcaceae_Genus
Staphylococcaceae	44.64	-1.64996	0.479903	-3.43811	0.000585783	0.00162038	Bacteria	Firmicutes	Bacilli	Bacillales	Staphylococcaceae
Sutterellaceae	414.379	-7.22201	1.13018	-6.39016	1.65717e-10	1.35888e-09	Bacteria	Proteobacteria	Betaproteobacteria	Burkholderiales	Sutterellaceae
