# Supplementary material for: Phenotypic effects of dietary stress in combination with a respiratory chain bypass in mice
Source: Physiol Rep. 2019 Jul 2;7(13):e14159. doi: 10.14814/phy2.14159 (PMC6606514; doi:10.14814/phy2.14159)
Supplement: Supplementary file 7 — Table S7 . Statistical analyses of microbiome data, compared by diet and genotype [file PHY2-7-e14159-s007.xls]

## Sheet: Sheet1
Tables S7
Statistical analyses of microbiome data, compared by diet and genotype
This sheet: summary
Differential abundance
There is an excel file containing the results for each comparison
Results include only those taxa which have an adjusted p-value <0.05
Taxa are ordered by name in the results
Direction of change (log2FoldChange) of "Group compared" is measured against the "Reference group"
Differential abundance of OTUs by Diet and Genotype				Sheet 2
Group compared		Reference group
Ketogenic_Wt	vs	Chow_Wt
Ketogenic_Wt	vs	Ketogenic_Aox
Ketogenic_Wt	vs	Chow_Aox
Chow_Wt	vs	Ketogenic_Aox
Chow_Wt	vs	Chow_Aox
Ketogenic_Aox	vs	Chow_Aox
Differential abundance of Genera by Diet and Genotype				Sheet 3
Group compared		Reference group
Ketogenic_Wt	vs	Chow_Wt
Ketogenic_Wt	vs	Ketogenic_Aox	No differentially abundant families in this comparison
Ketogenic_Wt	vs	Chow_Aox
Chow_Wt	vs	Ketogenic_Aox
Chow_Wt	vs	Chow_Aox
Ketogenic_Aox	vs	Chow_Aox
Differential abundance of Families by Diet and Genotype				Sheet 4
Group compared		Reference group
Ketogenic_Wt	vs	Chow_Wt
Ketogenic_Wt	vs	Ketogenic_Aox	No differentially abundant families in this comparison
Ketogenic_Wt	vs	Chow_Aox
Chow_Wt	vs	Ketogenic_Aox
Chow_Wt	vs	Chow_Aox
Ketogenic_Aox	vs	Chow_Aox

## Sheet: Sheet2
Tables S7
Statistical analyses of microbiome data, compared by diet and genotype
This sheet: OTUs
Wild type chow to Aox chow
	baseMean	log2FoldChange	lfcSE	stat	pvalue	padj	Kingdom	Phylum	Class	Order	Family	Genus
Otu0029	1680.25	4.37157	0.848392	5.15277	2.56666e-07	0.00011396	Bacteria	Candidatus_Saccharibacteria	Candidatus_Saccharibacteria_unclassified	Candidatus_Saccharibacteria_unclassified	Candidatus_Saccharibacteria_unclassified	Candidatus_Saccharibacteria_unclassified
Otu0031	2138.52	3.50062	0.93704	3.73583	0.000187097	0.0415356	Bacteria	Actinobacteria	Actinobacteria	Bifidobacteriales	Bifidobacteriaceae	Bifidobacterium
Wild type Chow to Aox keto
	baseMean	log2FoldChange	lfcSE	stat	pvalue	padj	Kingdom	Phylum	Class	Order	Family	Genus
Otu0001	2830.96	2.37541	0.823024	2.88619	0.00389932	0.00988756	Bacteria	Bacteroidetes	Bacteroidia	Bacteroidales	Rikenellaceae	Alistipes
Otu0002	2110.93	-1.76832	0.617483	-2.86375	0.00418661	0.0104912	Bacteria	Bacteroidetes	Bacteroidia	Bacteroidales	Rikenellaceae	Alistipes
Otu0003	3120.57	8.66175	1.2657	6.84344	7.73138e-12	1.26676e-10	Bacteria	Bacteroidetes	Bacteroidia	Bacteroidales	Rikenellaceae	Alistipes
Otu0004	4011.99	2.82801	1.01374	2.78966	0.00527631	0.012844	Bacteria	Bacteroidetes	Bacteroidia	Bacteroidales	Porphyromonadaceae	Porphyromonadaceae_unclassified
Otu0006	1262.99	-4.28092	0.719959	-5.94607	2.74656e-09	2.48944e-08	Bacteria	Proteobacteria	Deltaproteobacteria	Desulfovibrionales	Desulfovibrionaceae	Desulfovibrionaceae_unclassified
Otu0007	1449.88	-1.66763	0.537702	-3.10141	0.00192603	0.00536266	Bacteria	Bacteroidetes	Bacteroidia	Bacteroidales	Bacteroidales_unclassified	Bacteroidales_unclassified
Otu0009	1043.2	-4.90427	0.880248	-5.57147	2.52606e-08	1.85535e-07	Bacteria	Firmicutes	Clostridia	Clostridiales	Lachnospiraceae	Lachnospiraceae_unclassified
Otu0011	3951.6	8.45494	1.2649	6.68425	2.32112e-11	3.40964e-10	Bacteria	Firmicutes	Erysipelotrichia	Erysipelotrichales	Erysipelotrichaceae	Erysipelotrichaceae_unclassified
Otu0012	2332.9	5.08873	0.927467	5.48669	4.09527e-08	2.90764e-07	Bacteria	Bacteroidetes	Bacteroidia	Bacteroidales	Porphyromonadaceae	Porphyromonadaceae_unclassified
Otu0014	1382.82	30.197	2.32299	12.9992	1.23699e-38	5.26957e-36	Bacteria	Firmicutes	Clostridia	Clostridiales	Lachnospiraceae	Lachnospiraceae_unclassified
Otu0016	1611.94	9.51618	1.49402	6.3695	1.89649e-10	2.12607e-09	Bacteria	Bacteroidetes	Bacteroidia	Bacteroidales	Porphyromonadaceae	Porphyromonadaceae_unclassified
Otu0018	5727.21	10.019	1.53031	6.54706	5.86803e-11	7.81182e-10	Bacteria	Firmicutes	Erysipelotrichia	Erysipelotrichales	Erysipelotrichaceae	Erysipelotrichaceae_unclassified
Otu0019	568.733	-2.55207	0.446688	-5.71331	1.10798e-08	8.58179e-08	Bacteria	Firmicutes	Clostridia	Clostridiales	Ruminococcaceae	Ruminococcaceae_unclassified
Otu0020	886.86	2.31075	0.857048	2.69618	0.00701404	0.0165999	Bacteria	Bacteroidetes	Bacteroidia	Bacteroidales	Porphyromonadaceae	Odoribacter
Otu0021	2465.48	5.45827	0.940224	5.80529	6.42548e-09	5.47451e-08	Bacteria	Bacteroidetes	Bacteroidia	Bacteroidales	Porphyromonadaceae	Porphyromonadaceae_unclassified
Otu0022	1541.92	4.94495	0.957447	5.16472	2.40795e-07	1.46541e-06	Bacteria	Bacteroidetes	Bacteroidia	Bacteroidales	Porphyromonadaceae	Porphyromonadaceae_unclassified
Otu0024	2546.03	4.40806	1.06716	4.13063	3.61765e-05	0.000145388	Bacteria	Bacteroidetes	Bacteroidia	Bacteroidales	Porphyromonadaceae	Barnesiella
Otu0025	1323.63	4.60509	0.790029	5.82902	5.57548e-09	4.84726e-08	Bacteria	Bacteroidetes	Bacteroidia	Bacteroidales	Porphyromonadaceae	Porphyromonadaceae_unclassified
Otu0027	1040.48	4.82366	1.16557	4.13844	3.49674e-05	0.000141868	Bacteria	Firmicutes	Erysipelotrichia	Erysipelotrichales	Erysipelotrichaceae	Erysipelotrichaceae_unclassified
Otu0029	1680.25	3.74695	0.847847	4.41936	9.89922e-06	4.39278e-05	Bacteria	Candidatus_Saccharibacteria	Candidatus_Saccharibacteria_unclassified	Candidatus_Saccharibacteria_unclassified	Candidatus_Saccharibacteria_unclassified	Candidatus_Saccharibacteria_unclassified
Otu0031	2138.52	10.9655	0.963259	11.3838	5.03668e-30	5.36406e-28	Bacteria	Actinobacteria	Actinobacteria	Bifidobacteriales	Bifidobacteriaceae	Bifidobacterium
Otu0034	334.739	-2.96753	0.499636	-5.93939	2.86088e-09	2.53903e-08	Bacteria	Firmicutes	Clostridia	Clostridiales	Ruminococcaceae	Ruminococcaceae_unclassified
Otu0035	974.157	6.26238	0.859359	7.28727	3.16307e-13	6.73734e-12	Bacteria	Bacteroidetes	Bacteroidia	Bacteroidales	Porphyromonadaceae	Porphyromonadaceae_unclassified
Otu0036	491.904	6.44602	2.30467	2.79694	0.00515891	0.0126304	Bacteria	Firmicutes	Clostridia	Clostridiales	Lachnospiraceae	Clostridium_XlVa
Otu0037	1023.63	14.8877	1.28696	11.5681	5.97652e-31	8.48666e-29	Bacteria	Bacteroidetes	Bacteroidia	Bacteroidales	Porphyromonadaceae	Porphyromonadaceae_unclassified
Otu0040	243.283	-7.20717	1.9673	-3.66347	0.000248818	0.000854812	Bacteria	Bacteroidetes	Bacteroidia	Bacteroidales	Bacteroidaceae	Bacteroides
Otu0041	1311.15	14.2839	1.78301	8.01111	1.13677e-15	3.22842e-14	Bacteria	Proteobacteria	Betaproteobacteria	Burkholderiales	Sutterellaceae	Parasutterella
Otu0042	398.584	1.93357	0.771273	2.50698	0.0121766	0.0260666	Bacteria	Bacteroidetes	Bacteroidia	Bacteroidales	Bacteroidaceae	Bacteroides
Otu0043	525.036	7.51869	1.30344	5.76834	8.00542e-09	6.68688e-08	Bacteria	Bacteroidetes	Bacteroidia	Bacteroidales	Porphyromonadaceae	Porphyromonadaceae_unclassified
Otu0045	224.826	-4.41093	1.72425	-2.55817	0.0105224	0.0229145	Bacteria	Proteobacteria	Deltaproteobacteria	Desulfovibrionales	Desulfovibrionaceae	Desulfovibrio
Otu0047	597.049	5.8065	1.15521	5.02638	4.99832e-07	2.87741e-06	Bacteria	Bacteroidetes	Bacteroidia	Bacteroidales	Porphyromonadaceae	Porphyromonadaceae_unclassified
Otu0048	264.083	-2.92947	1.05544	-2.77558	0.00551033	0.0133375	Bacteria	Bacteroidetes	Bacteroidia	Bacteroidales	Porphyromonadaceae	Parabacteroides
Otu0049	192.733	-5.90401	1.40981	-4.18779	2.81683e-05	0.000116502	Bacteria	Bacteroidetes	Bacteroidia	Bacteroidales	Porphyromonadaceae	Barnesiella
Otu0050	304.602	8.69983	2.98051	2.91891	0.00351256	0.00896019	Bacteria	Firmicutes	Clostridia	Clostridiales	Lachnospiraceae	Lachnospiraceae_unclassified
Otu0052	1124.42	5.53172	1.89216	2.9235	0.00346123	0.00888243	Bacteria	Proteobacteria	Deltaproteobacteria	Desulfovibrionales	Desulfovibrionaceae	Desulfovibrio
Otu0053	456.52	4.61307	1.20843	3.81742	0.000134852	0.000495232	Bacteria	Bacteroidetes	Bacteroidia	Bacteroidales	Porphyromonadaceae	Porphyromonadaceae_unclassified
Otu0055	354.127	7.76379	1.43906	5.39506	6.84993e-08	4.48934e-07	Bacteria	Bacteroidetes	Bacteroidia	Bacteroidales	Rikenellaceae	Alistipes
Otu0056	324.686	27.669	2.44086	11.3357	8.73069e-30	7.43854e-28	Bacteria	Firmicutes	Clostridia	Clostridiales	Clostridiales_unclassified	Clostridiales_unclassified
Otu0057	166.359	-2.58844	0.542163	-4.77429	1.80346e-06	9.25633e-06	Bacteria	Firmicutes	Clostridia	Clostridiales	Ruminococcaceae	Oscillibacter
Otu0058	757.181	13.5631	1.72316	7.87103	3.51723e-15	9.36462e-14	Bacteria	Bacteroidetes	Bacteroidia	Bacteroidales	Porphyromonadaceae	Porphyromonadaceae_unclassified
Otu0059	268.827	10.3223	1.2694	8.13164	4.23522e-16	1.28872e-14	Bacteria	Bacteroidetes	Bacteroidia	Bacteroidales	Porphyromonadaceae	Porphyromonadaceae_unclassified
Otu0062	208.514	1.4562	0.587696	2.47781	0.013219	0.0280164	Bacteria	Bacteroidetes	Bacteroidia	Bacteroidales	Porphyromonadaceae	Porphyromonadaceae_unclassified
Otu0069	711.911	13.6845	1.93081	7.08747	1.36583e-12	2.64474e-11	Bacteria	Firmicutes	Erysipelotrichia	Erysipelotrichales	Erysipelotrichaceae	Turicibacter
Otu0071	223.146	6.88073	2.05938	3.34116	0.000834276	0.00250283	Bacteria	Bacteroidetes	Bacteroidia	Bacteroidales	Porphyromonadaceae	Porphyromonadaceae_unclassified
Otu0074	312.377	3.71556	0.882035	4.21248	2.52577e-05	0.000105488	Bacteria	Bacteroidetes	Bacteroidia	Bacteroidales	Porphyromonadaceae	Porphyromonadaceae_unclassified
Otu0075	344.142	12.1176	1.86006	6.51462	7.28725e-11	9.40718e-10	Bacteria	Bacteroidetes	Bacteroidia	Bacteroidales	Porphyromonadaceae	Porphyromonadaceae_unclassified
Otu0076	109.971	-8.4517	1.32558	-6.37586	1.8194e-10	2.09477e-09	Bacteria	Firmicutes	Clostridia	Clostridiales	Peptostreptococcaceae	Romboutsia
Otu0078	221.776	5.74884	1.16491	4.935	8.01511e-07	4.37748e-06	Bacteria	Firmicutes	Bacilli	Lactobacillales	Lactobacillaceae	Lactobacillus
Otu0079	171.171	4.4634	1.03288	4.3213	1.55112e-05	6.65476e-05	Bacteria	Firmicutes	Bacilli	Lactobacillales	Lactobacillaceae	Lactobacillus
Otu0081	159.361	11.3765	2.05826	5.52723	3.25331e-08	2.349e-07	Bacteria	Bacteroidetes	Bacteroidia	Bacteroidales	Porphyromonadaceae	Porphyromonadaceae_unclassified
Otu0083	220.53	12.8912	1.38766	9.28989	1.54446e-20	8.22424e-19	Bacteria	Firmicutes	Bacilli	Lactobacillales	Lactobacillaceae	Lactobacillus
Otu0088	81.6828	-2.41871	0.497131	-4.86534	1.14262e-06	6.08444e-06	Bacteria	Bacteroidetes	Bacteroidia	Bacteroidales	Porphyromonadaceae	Porphyromonadaceae_unclassified
Otu0089	209.176	7.21673	1.70508	4.23248	2.31129e-05	9.7486e-05	Bacteria	Bacteroidetes	Bacteroidia	Bacteroidales	Porphyromonadaceae	Porphyromonadaceae_unclassified
Otu0091	74.7155	-3.9738	1.04385	-3.80688	0.000140731	0.000512403	Bacteria	Firmicutes	Clostridia	Clostridiales	Lachnospiraceae	Lachnospiraceae_unclassified
Otu0092	550.773	28.6498	2.46234	11.6352	2.7294e-31	5.81362e-29	Bacteria	Bacteroidetes	Bacteroidia	Bacteroidales	Porphyromonadaceae	Barnesiella
Otu0093	134.554	11.8473	2.06459	5.73835	9.56053e-09	7.6468e-08	Bacteria	Firmicutes	Clostridia	Clostridiales	Lachnospiraceae	Lachnospiraceae_unclassified
Otu0094	70.263	-3.34481	0.612788	-5.45835	4.80581e-08	3.32154e-07	Bacteria	Firmicutes	Clostridia	Clostridiales	Lachnospiraceae	Clostridium_XlVb
Otu0095	206.064	10.9104	1.33364	8.18095	2.81618e-16	9.22842e-15	Bacteria	Bacteroidetes	Bacteroidia	Bacteroidales	Porphyromonadaceae	Porphyromonadaceae_unclassified
Otu0098	53.9618	-4.40945	1.4494	-3.04225	0.00234816	0.00633112	Bacteria	Firmicutes	Clostridia	Clostridiales	Lachnospiraceae	Lachnospiraceae_unclassified
Otu0100	64.9151	-2.8273	0.643545	-4.39333	1.11628e-05	4.85241e-05	Bacteria	Firmicutes	Clostridia	Clostridiales	Lachnospiraceae	Acetatifactor
Otu0101	116.84	3.14364	1.39804	2.24861	0.0245371	0.0483927	Bacteria	Firmicutes	Clostridia	Clostridiales	Lachnospiraceae	Lachnospiraceae_unclassified
Otu0102	133.446	11.7864	2.63148	4.47901	7.49899e-06	3.39848e-05	Bacteria	Firmicutes	Clostridia	Clostridiales	Lachnospiraceae	Roseburia
Otu0104	225.15	5.68854	1.09988	5.17194	2.31671e-07	1.43032e-06	Bacteria	Bacteroidetes	Bacteroidia	Bacteroidales	Porphyromonadaceae	Porphyromonadaceae_unclassified
Otu0105	114.935	10.4566	2.23986	4.66844	3.03497e-06	1.4692e-05	Bacteria	Bacteroidetes	Bacteroidia	Bacteroidales	Prevotellaceae	Prevotella
Otu0109	54.9564	-4.81432	1.48593	-3.23993	0.00119557	0.00348845	Bacteria	Firmicutes	Clostridia	Clostridiales	Lachnospiraceae	Lachnospiraceae_unclassified
Otu0110	56.7576	-3.10458	0.488605	-6.35397	2.09831e-10	2.292e-09	Bacteria	Firmicutes	Clostridia	Clostridiales	Clostridiales_unclassified	Clostridiales_unclassified
Otu0111	58.7067	-5.17348	1.62569	-3.18233	0.00146097	0.004177	Bacteria	Firmicutes	Clostridia	Clostridiales	Lachnospiraceae	Lachnospiraceae_unclassified
Otu0112	129.009	12.2055	2.51741	4.84842	1.24448e-06	6.54503e-06	Bacteria	Bacteria_unclassified	Bacteria_unclassified	Bacteria_unclassified	Bacteria_unclassified	Bacteria_unclassified
Otu0113	59.8082	-2.34165	0.861626	-2.71771	0.00657355	0.0156443	Bacteria	Firmicutes	Clostridia	Clostridiales	Lachnospiraceae	Clostridium_XlVa
Otu0115	82.1124	9.96069	2.94821	3.37855	0.000728691	0.00220158	Bacteria	Firmicutes	Clostridia	Clostridiales	Lachnospiraceae	Lachnospiraceae_unclassified
Otu0120	142.63	3.92161	1.14256	3.4323	0.000598477	0.00188853	Bacteria	Bacteroidetes	Bacteroidia	Bacteroidales	Porphyromonadaceae	Porphyromonadaceae_unclassified
Otu0123	52.4564	2.2314	0.805033	2.77182	0.00557443	0.0134164	Bacteria	Firmicutes	Bacilli	Bacillales	Staphylococcaceae	Staphylococcus
Otu0125	92.2633	7.64236	2.52776	3.02337	0.00249977	0.0066975	Bacteria	Firmicutes	Clostridia	Clostridiales	Lachnospiraceae	Clostridium_XlVa
Otu0127	124.518	11.7364	1.75102	6.70259	2.0476e-11	3.13738e-10	Bacteria	Bacteroidetes	Bacteroidia	Bacteroidales	Porphyromonadaceae	Porphyromonadaceae_unclassified
Otu0128	38.6401	-8.01334	1.60269	-4.99994	5.73488e-07	3.21455e-06	Bacteria	Firmicutes	Clostridia	Clostridiales	Lachnospiraceae	Lachnospiraceae_unclassified
Otu0129	108.526	5.10159	1.08281	4.71142	2.45999e-06	1.20455e-05	Bacteria	Bacteroidetes	Bacteroidia	Bacteroidales	Porphyromonadaceae	Porphyromonadaceae_unclassified
Otu0131	81.2311	6.32929	2.01977	3.13367	0.00172635	0.00490284	Bacteria	Firmicutes	Clostridia	Clostridiales	Lachnospiraceae	Lachnospiraceae_unclassified
Otu0132	87.6221	26.6284	4.16502	6.39336	1.62283e-10	1.92035e-09	Bacteria	Tenericutes	Mollicutes	Anaeroplasmatales	Anaeroplasmataceae	Anaeroplasma
Otu0135	68.8699	10.8126	2.87293	3.76363	0.000167466	0.000594506	Bacteria	Firmicutes	Clostridia	Clostridiales	Lachnospiraceae	Lachnospiraceae_unclassified
Otu0137	75.4905	3.1136	1.01943	3.05425	0.00225626	0.00616134	Bacteria	Firmicutes	Bacilli	Lactobacillales	Lactobacillaceae	Lactobacillus
Otu0138	33.6969	-6.88114	2.85555	-2.40974	0.015964	0.0335007	Bacteria	Firmicutes	Clostridia	Clostridiales	Lachnospiraceae	Lachnospiraceae_unclassified
Otu0139	59.3124	2.43245	0.675725	3.59976	0.000318515	0.00106006	Bacteria	Firmicutes	Clostridia	Clostridiales	Ruminococcaceae	Ruminococcaceae_unclassified
Otu0142	57.0169	24.2354	2.38135	10.1771	2.50811e-24	1.52636e-22	Bacteria	Firmicutes	Clostridia	Clostridiales	Clostridiales_unclassified	Clostridiales_unclassified
Otu0143	65.9787	10.6771	0.996549	10.7141	8.7381e-27	6.20405e-25	Bacteria	Firmicutes	Clostridia	Clostridiales	Lachnospiraceae	Lachnospiraceae_unclassified
Otu0145	59.0132	5.61861	1.40728	3.99254	6.53693e-05	0.000244275	Bacteria	Firmicutes	Clostridia	Clostridiales	Clostridiales_unclassified	Clostridiales_unclassified
Otu0147	31.0183	-1.8762	0.57877	-3.2417	0.00118818	0.00348845	Bacteria	Firmicutes	Clostridia	Clostridiales	Ruminococcaceae	Oscillibacter
Otu0148	66.0443	9.95577	1.49289	6.66877	2.57953e-11	3.66294e-10	Bacteria	Bacteroidetes	Bacteroidia	Bacteroidales	Porphyromonadaceae	Porphyromonadaceae_unclassified
Otu0149	53.77	3.9339	1.19469	3.29281	0.000991908	0.00293554	Bacteria	Firmicutes	Clostridia	Clostridiales	Clostridiales_unclassified	Clostridiales_unclassified
Otu0150	52.325	9.93588	1.1147	8.91349	4.9453e-19	2.34077e-17	Bacteria	Firmicutes	Clostridia	Clostridiales	Lachnospiraceae	Clostridium_XlVb
Otu0151	41.9649	1.87985	0.731207	2.57089	0.0101437	0.0225347	Bacteria	Firmicutes	Clostridia	Clostridiales	Lachnospiraceae	Lachnospiraceae_unclassified
Otu0153	55.7509	10.0045	1.35248	7.39712	1.39165e-13	3.29358e-12	Bacteria	Bacteroidetes	Bacteroidia	Bacteroidales	Porphyromonadaceae	Porphyromonadaceae_unclassified
Otu0154	59.1588	25.8589	3.99331	6.47557	9.44573e-11	1.18349e-09	Bacteria	Bacteroidetes	Bacteroidia	Bacteroidales	Porphyromonadaceae	Porphyromonadaceae_unclassified
Otu0155	47.5383	3.20229	0.778433	4.11376	3.89263e-05	0.000154978	Bacteria	Firmicutes	Clostridia	Clostridiales	Lachnospiraceae	Lachnospiraceae_unclassified
Otu0156	26.0242	-5.26656	2.05667	-2.56072	0.0104456	0.0229145	Bacteria	Firmicutes	Clostridia	Clostridiales	Lachnospiraceae	Lachnospiraceae_unclassified
Otu0159	48.6409	10.2858	1.47029	6.99575	2.63836e-12	4.88671e-11	Bacteria	Firmicutes	Clostridia	Clostridiales	Clostridiales_unclassified	Clostridiales_unclassified
Otu0163	46.016	10.4049	2.07634	5.01116	5.41032e-07	3.07306e-06	Bacteria	Firmicutes	Clostridia	Clostridiales	Clostridiales_unclassified	Clostridiales_unclassified
Otu0168	55.1679	2.74188	0.803313	3.41321	0.000642025	0.00199637	Bacteria	Actinobacteria	Actinobacteria	Coriobacteriales	Coriobacteriaceae	Enterorhabdus
Otu0170	30.265	22.2487	3.56834	6.23501	4.51741e-10	4.47539e-09	Bacteria	Firmicutes	Erysipelotrichia	Erysipelotrichales	Erysipelotrichaceae	Erysipelotrichaceae_unclassified
Otu0171	33.8875	5.75355	1.38778	4.14586	3.38548e-05	0.000138674	Bacteria	Firmicutes	Clostridia	Clostridiales	Lachnospiraceae	Lachnospiraceae_unclassified
Otu0172	63.8157	4.60207	1.30183	3.53508	0.000407654	0.00132565	Bacteria	Bacteroidetes	Bacteroidia	Bacteroidales	Porphyromonadaceae	Porphyromonadaceae_unclassified
Otu0173	34.6091	23.3376	3.06254	7.62033	2.53019e-14	6.34036e-13	Bacteria	Firmicutes	Clostridia	Clostridiales	Lachnospiraceae	Lachnospiraceae_unclassified
Otu0177	37.8448	9.74005	2.09705	4.64465	3.40656e-06	1.63056e-05	Bacteria	Firmicutes	Clostridia	Clostridiales	Clostridiales_unclassified	Clostridiales_unclassified
Otu0178	36.3091	9.41956	1.93404	4.87042	1.11364e-06	6.00518e-06	Bacteria	Firmicutes	Clostridia	Clostridiales	Lachnospiraceae	Lachnospiraceae_unclassified
Otu0180	20.0113	-2.08461	0.534069	-3.90326	9.49049e-05	0.000351561	Bacteria	Firmicutes	Clostridia	Clostridiales	Lachnospiraceae	Lachnospiraceae_unclassified
Otu0183	43.1833	26.011	3.08663	8.427	3.54636e-17	1.37341e-15	Bacteria	Firmicutes	Clostridia	Clostridiales	Clostridiales_unclassified	Clostridiales_unclassified
Otu0184	37.7532	9.67996	2.77924	3.48295	0.000495925	0.00158845	Bacteria	Firmicutes	Clostridia	Clostridiales	Ruminococcaceae	Clostridium_IV
Otu0185	35.7944	9.45053	1.74845	5.4051	6.47711e-08	4.31133e-07	Bacteria	Firmicutes	Clostridia	Clostridiales	Lachnospiraceae	Lachnospiraceae_unclassified
Otu0187	32.7667	8.63702	1.7328	4.98442	6.21472e-07	3.43827e-06	Bacteria	Firmicutes	Clostridia	Clostridiales	Lachnospiraceae	Lachnospiraceae_unclassified
Otu0188	17.2618	-7.2456	1.53397	-4.72344	2.31893e-06	1.14868e-05	Bacteria	Firmicutes	Clostridia	Clostridiales	Lachnospiraceae	Lachnospiraceae_unclassified
Otu0189	30.5583	8.2826	1.20297	6.88512	5.77401e-12	9.83891e-11	Bacteria	Firmicutes	Clostridia	Clostridiales	Lachnospiraceae	Clostridium_XlVa
Otu0192	28.6078	7.24418	0.848914	8.53347	1.42025e-17	6.05026e-16	Bacteria	Firmicutes	Clostridia	Clostridiales	Lachnospiraceae	Lachnospiraceae_unclassified
Otu0194	34.5454	25.4029	3.65235	6.95521	3.52036e-12	6.24863e-11	Bacteria	Firmicutes	Clostridia	Clostridiales	Ruminococcaceae	Ruminococcaceae_unclassified
Otu0195	15.333	-2.712	1.03556	-2.61887	0.00882223	0.020315	Bacteria	Firmicutes	Clostridia	Clostridiales	Lachnospiraceae	Lachnospiraceae_unclassified
Otu0197	15.4393	-1.97915	0.874455	-2.2633	0.0236172	0.046795	Bacteria	Firmicutes	Clostridia	Clostridiales	Ruminococcaceae	Clostridium_IV
Otu0198	22.7417	7.62855	2.75747	2.7665	0.00566614	0.0135605	Bacteria	Firmicutes	Clostridia	Clostridiales	Lachnospiraceae	Lachnospiraceae_unclassified
Otu0202	14.3011	2.37387	0.80998	2.93078	0.00338113	0.00872947	Bacteria	Actinobacteria	Actinobacteria	Actinomycetales	Propionibacteriaceae	Propionibacterium
Otu0204	33.1693	23.8643	2.90338	8.21949	2.04372e-16	7.25519e-15	Bacteria	Firmicutes	Clostridia	Clostridiales	Lachnospiraceae	Lachnospiraceae_unclassified
Otu0206	50.2589	9.66354	1.34164	7.20278	5.89978e-13	1.19681e-11	Bacteria	Actinobacteria	Actinobacteria	Coriobacteriales	Coriobacteriaceae	Olsenella
Otu0207	22.1353	6.0731	1.63981	3.70354	0.000212612	0.000742398	Bacteria	Bacteroidetes	Bacteroidia	Bacteroidales	Rikenellaceae	Alistipes
Otu0208	21.8163	8.71795	3.0286	2.87854	0.00399515	0.0100706	Bacteria	Firmicutes	Clostridia	Clostridiales	Lachnospiraceae	Lachnospiraceae_unclassified
Otu0209	21.3859	21.3543	4.17863	5.11034	3.21575e-07	1.89665e-06	Bacteria	Firmicutes	Clostridia	Clostridiales	Lachnospiraceae	Lachnospiraceae_unclassified
Otu0212	19.7865	23.5511	4.16792	5.65055	1.59932e-08	1.21662e-07	Bacteria	Firmicutes	Clostridia	Clostridiales	Lachnospiraceae	Lachnospiraceae_unclassified
Otu0214	14.9731	-6.18857	2.32066	-2.66673	0.00765923	0.0178297	Bacteria	Bacteroidetes	Bacteroidia	Bacteroidales	Porphyromonadaceae	Parabacteroides
Otu0218	26.0826	23.5733	3.73964	6.30362	2.90781e-10	2.94935e-09	Bacteria	Firmicutes	Clostridia	Clostridiales	Clostridiales_unclassified	Clostridiales_unclassified
Otu0221	19.5088	24.1258	3.60002	6.70156	2.06213e-11	3.13738e-10	Bacteria	Firmicutes	Clostridia	Clostridiales	Lachnospiraceae	Lachnospiraceae_unclassified
Otu0223	19.0343	8.90375	2.70409	3.2927	0.000992297	0.00293554	Bacteria	Firmicutes	Clostridia	Clostridiales	Lachnospiraceae	Lachnospiraceae_unclassified
Otu0225	20.4214	9.35195	1.48137	6.31306	2.73577e-10	2.84253e-09	Bacteria	Firmicutes	Clostridia	Clostridiales	Clostridiales_unclassified	Clostridiales_unclassified
Otu0227	23.1371	8.01344	3.19381	2.50905	0.0121055	0.0260452	Bacteria	Firmicutes	Clostridia	Clostridiales	Ruminococcaceae	Ruminococcaceae_unclassified
Otu0228	30.0378	10.0597	2.11715	4.7515	2.01909e-06	1.02397e-05	Bacteria	Firmicutes	Clostridia	Clostridiales	Lachnospiraceae	Lachnospiraceae_unclassified
Otu0230	17.9332	8.58518	1.30491	6.57914	4.73173e-11	6.50231e-10	Bacteria	Bacteroidetes	Bacteroidia	Bacteroidales	Rikenellaceae	Alistipes
Otu0231	17.5335	3.39736	0.933967	3.63757	0.000275227	0.000923201	Bacteria	Firmicutes	Clostridia	Clostridiales	Ruminococcaceae	Butyricicoccus
Otu0233	18.8218	9.19454	1.5415	5.96467	2.45122e-09	2.27004e-08	Bacteria	Bacteroidetes	Bacteroidia	Bacteroidales	Rikenellaceae	Alistipes
Otu0235	14.5048	3.0258	0.890902	3.39633	0.000682949	0.00209307	Bacteria	Firmicutes	Clostridia	Clostridiales	Lachnospiraceae	Lachnospiraceae_unclassified
Otu0239	14.3962	2.65505	0.941222	2.82086	0.00478956	0.011794	Bacteria	Firmicutes	Clostridia	Clostridiales	Lachnospiraceae	Clostridium_XlVa
Otu0240	9.69891	-1.83957	0.707255	-2.601	0.00929514	0.021175	Bacteria	Firmicutes	Clostridia	Clostridiales	Lachnospiraceae	Lachnospiraceae_unclassified
Otu0241	17.1747	4.59345	1.97698	2.32347	0.0201542	0.0410798	Bacteria	Firmicutes	Clostridia	Clostridiales	Lachnospiraceae	Lachnospiraceae_unclassified
Otu0242	15.9687	3.20373	1.23344	2.59739	0.00939356	0.0211968	Bacteria	Firmicutes	Clostridia	Clostridiales	Clostridiales_unclassified	Clostridiales_unclassified
Otu0243	13.9753	21.7365	4.17546	5.20577	1.93198e-07	1.21033e-06	Bacteria	Firmicutes	Clostridia	Clostridiales	Clostridiales_unclassified	Clostridiales_unclassified
Otu0244	8.34182	-3.53999	1.38114	-2.56309	0.0103744	0.022899	Bacteria	Firmicutes	Clostridia	Clostridiales	Lachnospiraceae	Lachnospiraceae_unclassified
Otu0251	12.4036	7.38691	1.38243	5.34343	9.12029e-08	5.88673e-07	Bacteria	Firmicutes	Clostridia	Clostridiales	Ruminococcaceae	Clostridium_IV
Otu0252	14.7591	8.33013	1.14074	7.30241	2.82668e-13	6.3377e-12	Bacteria	Firmicutes	Clostridia	Clostridiales	Lachnospiraceae	Lachnospiraceae_unclassified
Otu0254	14.72	8.20479	3.58666	2.28759	0.0221616	0.0442605	Bacteria	Firmicutes	Clostridia	Clostridiales	Lachnospiraceae	Lachnospiraceae_unclassified
Otu0261	13.6727	7.91682	1.45201	5.45234	4.97126e-08	3.36152e-07	Bacteria	Firmicutes	Clostridia	Clostridiales	Lachnospiraceae	Lachnospiraceae_unclassified
Otu0263	11.9462	6.88454	1.88774	3.64698	0.000265338	0.000897095	Bacteria	Firmicutes	Clostridia	Clostridiales	Clostridiales_unclassified	Clostridiales_unclassified
Otu0264	10.3314	2.13124	0.600833	3.54714	0.000389439	0.00127616	Bacteria	Firmicutes	Clostridia	Clostridiales	Clostridiales_unclassified	Clostridiales_unclassified
Otu0265	11.7928	8.12513	1.71594	4.7351	2.18948e-06	1.09732e-05	Bacteria	Firmicutes	Clostridia	Clostridiales	Lachnospiraceae	Lachnospiraceae_unclassified
Otu0266	11.2567	4.69189	0.981527	4.7802	1.75124e-06	9.0979e-06	Bacteria	Firmicutes	Clostridia	Clostridiales	Clostridiales_unclassified	Clostridiales_unclassified
Otu0267	11.0451	7.7738	2.04525	3.8009	0.000144169	0.000520475	Bacteria	Firmicutes	Clostridia	Clostridiales	Ruminococcaceae	Ruminococcaceae_unclassified
Otu0269	9.60295	4.25525	1.39861	3.04248	0.00234639	0.00633112	Bacteria	Firmicutes	Clostridia	Clostridiales	Ruminococcaceae	Butyricicoccus
Otu0270	11.7518	6.81174	2.12975	3.19837	0.00138205	0.00397845	Bacteria	Firmicutes	Clostridia	Clostridiales	Lachnospiraceae	Lachnospiraceae_unclassified
Otu0272	6.50154	-26.5049	4.18129	-6.33894	2.31348e-10	2.46386e-09	Bacteria	Firmicutes	Clostridia	Clostridiales	Lachnospiraceae	Lachnospiraceae_unclassified
Otu0273	10.2782	2.36405	0.696647	3.39347	0.000690122	0.00209994	Bacteria	Firmicutes	Clostridia	Clostridiales	Lachnospiraceae	Lachnospiraceae_unclassified
Otu0274	12.1728	8.63219	2.12156	4.06879	4.72576e-05	0.000184695	Bacteria	Firmicutes	Clostridia	Clostridiales	Clostridiales_unclassified	Clostridiales_unclassified
Otu0275	10.693	7.67982	1.6659	4.61002	4.02626e-06	1.90576e-05	Bacteria	Bacteroidetes	Bacteroidia	Bacteroidales	Bacteroidaceae	Bacteroides
Otu0277	9.60782	22.7579	4.17017	5.4573	4.83417e-08	3.32154e-07	Bacteria	Firmicutes	Clostridia	Clostridiales	Lachnospiraceae	Lachnospiraceae_unclassified
Otu0279	10.4417	8.32562	2.83082	2.94106	0.00327092	0.00851966	Bacteria	Firmicutes	Clostridia	Clostridiales	Lachnospiraceae	Lachnospiraceae_unclassified
Otu0280	9.52082	21.3915	3.53053	6.05902	1.36955e-09	1.29651e-08	Bacteria	Firmicutes	Clostridia	Clostridiales	Lachnospiraceae	Lachnospiraceae_unclassified
Otu0284	4.89425	-2.82929	1.08522	-2.60711	0.00913098	0.0209129	Bacteria	Firmicutes	Clostridia	Clostridiales	Clostridiales_unclassified	Clostridiales_unclassified
Otu0285	8.53867	2.8774	0.828634	3.47246	0.000515715	0.00163951	Bacteria	Firmicutes	Clostridia	Clostridiales	Ruminococcaceae	Ruminococcaceae_unclassified
Otu0288	25.6104	9.6804	3.15213	3.07106	0.00213297	0.00590031	Bacteria	Proteobacteria	Betaproteobacteria	Betaproteobacteria_unclassified	Betaproteobacteria_unclassified	Betaproteobacteria_unclassified
Otu0289	7.9074	2.86754	0.920299	3.11587	0.001834	0.00514003	Bacteria	Bacteria_unclassified	Bacteria_unclassified	Bacteria_unclassified	Bacteria_unclassified	Bacteria_unclassified
Otu0290	9.02711	7.82588	1.71289	4.56882	4.90473e-06	2.2711e-05	Bacteria	Firmicutes	Firmicutes_unclassified	Firmicutes_unclassified	Firmicutes_unclassified	Firmicutes_unclassified
Otu0291	9.18805	7.99302	1.96145	4.07505	4.60035e-05	0.000181458	Bacteria	Bacteria_unclassified	Bacteria_unclassified	Bacteria_unclassified	Bacteria_unclassified	Bacteria_unclassified
Otu0294	8.80182	7.01618	1.22318	5.73601	9.69313e-09	7.6468e-08	Bacteria	Firmicutes	Clostridia	Clostridiales	Lachnospiraceae	Lachnospiraceae_unclassified
Otu0298	20.9774	9.2957	1.43983	6.4561	1.07436e-10	1.30764e-09	Bacteria	Actinobacteria	Actinobacteria	Coriobacteriales	Coriobacteriaceae	Coriobacteriaceae_unclassified
Otu0299	9.78759	7.9241	1.96905	4.02432	5.71404e-05	0.000221289	Bacteria	Firmicutes	Firmicutes_unclassified	Firmicutes_unclassified	Firmicutes_unclassified	Firmicutes_unclassified
Otu0302	4.30988	-1.73042	0.743238	-2.32822	0.0199004	0.0407575	Bacteria	Firmicutes	Clostridia	Clostridiales	Ruminococcaceae	Ruminococcaceae_unclassified
Otu0307	9.27504	8.06228	2.00909	4.01291	5.99755e-05	0.000230176	Bacteria	Firmicutes	Erysipelotrichia	Erysipelotrichales	Erysipelotrichaceae	Erysipelotrichaceae_unclassified
Otu0312	6.18774	3.04528	1.02403	2.97381	0.00294125	0.00778244	Bacteria	Firmicutes	Clostridia	Clostridiales	Lachnospiraceae	Lachnospiraceae_unclassified
Otu0314	3.33269	-4.32248	1.41332	-3.05839	0.00222528	0.00611594	Bacteria	Firmicutes	Firmicutes_unclassified	Firmicutes_unclassified	Firmicutes_unclassified	Firmicutes_unclassified
Otu0318	19.1989	9.27249	1.81517	5.10833	3.25012e-07	1.89665e-06	Bacteria	Actinobacteria	Actinobacteria	Coriobacteriales	Coriobacteriaceae	Coriobacteriaceae_unclassified
Otu0319	12.3876	8.67449	2.31459	3.74774	0.000178435	0.000628208	Bacteria	Firmicutes	Clostridia	Clostridiales	Lachnospiraceae	Lachnospiraceae_unclassified
Otu0324	6.58303	6.83921	1.10424	6.19357	5.88167e-10	5.69453e-09	Bacteria	Bacteroidetes	Bacteroidia	Bacteroidales	Porphyromonadaceae	Porphyromonadaceae_unclassified
Otu0326	5.49255	4.12877	1.1565	3.57005	0.000356919	0.00117866	Bacteria	Firmicutes	Clostridia	Clostridiales	Clostridiales_unclassified	Clostridiales_unclassified
Otu0327	6.91415	7.89543	3.37303	2.34075	0.019245	0.039992	Bacteria	Firmicutes	Clostridia	Clostridiales	Clostridiales_unclassified	Clostridiales_unclassified
Otu0328	5.88272	3.76837	1.41066	2.67135	0.00755469	0.017683	Bacteria	Proteobacteria	Gammaproteobacteria	Enterobacteriales	Enterobacteriaceae	Escherichia/Shigella
Otu0329	5.82993	7.06818	2.7793	2.54315	0.0109857	0.0237559	Bacteria	Firmicutes	Clostridia	Clostridiales	Clostridiales_unclassified	Clostridiales_unclassified
Otu0330	6.6116	7.4226	2.10544	3.52544	0.000422784	0.00136444	Bacteria	Firmicutes	Clostridia	Clostridiales	Lachnospiraceae	Lachnospiraceae_unclassified
Otu0331	6.68205	5.15632	0.898857	5.73654	9.66317e-09	7.6468e-08	Bacteria	Firmicutes	Clostridia	Clostridiales	Lachnospiraceae	Lachnospiraceae_unclassified
Otu0332	6.15166	7.47178	2.18448	3.42039	0.000625319	0.00195872	Bacteria	Bacteria_unclassified	Bacteria_unclassified	Bacteria_unclassified	Bacteria_unclassified	Bacteria_unclassified
Otu0334	3.03439	-4.32456	1.85705	-2.32873	0.0198735	0.0407575	Bacteria	Firmicutes	Clostridia	Clostridiales	Lachnospiraceae	Lachnospiraceae_unclassified
Otu0337	4.35764	2.14807	0.938523	2.28878	0.0220921	0.0442605	Bacteria	Firmicutes	Clostridia	Clostridiales	Clostridiales_unclassified	Clostridiales_unclassified
Otu0342	5.01003	5.78354	1.25934	4.59252	4.3792e-06	2.05004e-05	Bacteria	Firmicutes	Clostridia	Clostridiales	Lachnospiraceae	Lachnospiraceae_unclassified
Otu0343	4.96054	4.89715	1.08491	4.51386	6.3657e-06	2.9159e-05	Bacteria	Firmicutes	Clostridia	Clostridiales	Lachnospiraceae	Lachnospiraceae_unclassified
Otu0348	4.68646	5.27257	1.79326	2.94021	0.00327987	0.00851966	Bacteria	Firmicutes	Firmicutes_unclassified	Firmicutes_unclassified	Firmicutes_unclassified	Firmicutes_unclassified
Otu0353	4.74321	5.23514	1.76843	2.96033	0.00307306	0.00808102	Bacteria	Firmicutes	Firmicutes_unclassified	Firmicutes_unclassified	Firmicutes_unclassified	Firmicutes_unclassified
Otu0356	2.25339	-4.28004	1.85043	-2.313	0.0207229	0.0420378	Bacteria	Firmicutes	Clostridia	Clostridiales	Lachnospiraceae	Lachnospiraceae_unclassified
Otu0358	4.24139	6.36923	2.76633	2.30241	0.0213121	0.0430282	Bacteria	Firmicutes	Clostridia	Clostridiales	Clostridiales_unclassified	Clostridiales_unclassified
Otu0359	4.91935	7.1588	1.89556	3.77661	0.00015898	0.000569121	Bacteria	Firmicutes	Clostridia	Clostridiales	Clostridiales_unclassified	Clostridiales_unclassified
Otu0360	4.42603	7.10429	2.38604	2.97745	0.00290661	0.00773886	Bacteria	Firmicutes	Clostridia	Clostridiales	Lachnospiraceae	Lachnospiraceae_unclassified
Otu0364	4.21069	6.79759	2.86908	2.36926	0.0178237	0.0372201	Bacteria	Firmicutes	Clostridia	Clostridiales	Ruminococcaceae	Ruminococcaceae_unclassified
Otu0367	3.28046	4.35327	1.65243	2.63446	0.00842712	0.0195106	Bacteria	Bacteroidetes	Bacteroidia	Bacteroidales	Porphyromonadaceae	Porphyromonadaceae_unclassified
Otu0368	4.34291	6.09479	1.66058	3.67028	0.000242283	0.000839125	Bacteria	Bacteria_unclassified	Bacteria_unclassified	Bacteria_unclassified	Bacteria_unclassified	Bacteria_unclassified
Otu0369	4.18677	6.55639	1.63654	4.00626	6.1688e-05	0.000232558	Bacteria	Firmicutes	Clostridia	Clostridiales	Clostridiales_unclassified	Clostridiales_unclassified
Otu0370	6.9894	4.5269	1.02657	4.40973	1.03499e-05	4.54541e-05	Bacteria	Actinobacteria	Actinobacteria	Coriobacteriales	Coriobacteriaceae	Coriobacteriaceae_unclassified
Otu0375	7.55251	5.76189	1.33385	4.31974	1.56215e-05	6.65476e-05	Bacteria	Actinobacteria	Actinobacteria	Coriobacteriales	Coriobacteriaceae	Coriobacteriaceae_unclassified
Otu0377	1.84383	-3.07066	1.23066	-2.49514	0.0125907	0.0268183	Bacteria	Firmicutes	Clostridia	Clostridiales	Lachnospiraceae	Lachnospiraceae_unclassified
Otu0380	4.67601	6.49229	1.62009	4.00738	6.1397e-05	0.000232558	Bacteria	Firmicutes	Clostridia	Clostridiales	Lachnospiraceae	Lachnospiraceae_unclassified
Otu0386	3.62968	6.93726	2.57846	2.69047	0.00713518	0.0167933	Bacteria	Firmicutes	Clostridia	Clostridiales	Lachnospiraceae	Lachnospiraceae_unclassified
Otu0387	3.50617	6.87346	2.14907	3.19835	0.00138219	0.00397845	Bacteria	Firmicutes	Clostridia	Clostridiales	Lachnospiraceae	Lachnospiraceae_unclassified
Otu0388	3.10552	5.82475	2.24288	2.597	0.00940421	0.0211968	Bacteria	Bacteroidetes	Bacteroidia	Bacteroidales	Rikenellaceae	Alistipes
Otu0389	10.2485	5.83282	2.25096	2.59126	0.00956241	0.0214399	Bacteria	Bacteroidetes	Bacteroidia	Bacteroidales	Porphyromonadaceae	Porphyromonadaceae_unclassified
Otu0390	5.58962	7.18468	1.37257	5.23449	1.65443e-07	1.05192e-06	Bacteria	Actinobacteria	Actinobacteria	Coriobacteriales	Coriobacteriaceae	Coriobacteriaceae_unclassified
Otu0392	3.18312	6.0809	1.78517	3.40635	0.000658387	0.00203241	Bacteria	Bacteroidetes	Bacteroidia	Bacteroidales	Porphyromonadaceae	Barnesiella
Otu0393	11.6043	5.59488	2.40258	2.3287	0.0198752	0.0407575	Bacteria	Bacteroidetes	Bacteroidia	Bacteroidales	Porphyromonadaceae	Porphyromonadaceae_unclassified
Otu0399	3.15095	5.97252	2.09642	2.84891	0.00438686	0.0109287	Bacteria	Firmicutes	Clostridia	Clostridiales	Clostridiales_unclassified	Clostridiales_unclassified
Otu0401	4.73032	6.58806	2.57598	2.5575	0.0105428	0.0229145	Bacteria	Bacteroidetes	Bacteroidia	Bacteroidales	Porphyromonadaceae	Porphyromonadaceae_unclassified
Otu0402	2.72047	4.0597	1.6693	2.43198	0.0150166	0.0316687	Bacteria	Bacteroidetes	Bacteroidia	Bacteroidales	Porphyromonadaceae	Odoribacter
Otu0410	9.2319	7.73182	1.51208	5.11337	3.16465e-07	1.89665e-06	Bacteria	Actinobacteria	Actinobacteria	Coriobacteriales	Coriobacteriaceae	Parvibacter
Otu0415	6.02385	7.35464	1.31577	5.5896	2.27587e-08	1.70091e-07	Bacteria	Actinobacteria	Actinobacteria	Coriobacteriales	Coriobacteriaceae	Coriobacteriaceae_unclassified
Otu0423	1.89797	2.99074	1.16351	2.57046	0.0101565	0.0225347	Bacteria	Bacteroidetes	Bacteroidia	Bacteroidales	Porphyromonadaceae	Odoribacter
Otu0427	2.31682	5.46169	1.91948	2.8454	0.00443551	0.0109856	Bacteria	Firmicutes	Firmicutes_unclassified	Firmicutes_unclassified	Firmicutes_unclassified	Firmicutes_unclassified
Otu0428	2.27546	5.76315	1.84308	3.12691	0.00176652	0.0049837	Bacteria	Bacteroidetes	Bacteroidia	Bacteroidales	Rikenellaceae	Alistipes
Otu0440	2.84354	5.78768	1.29948	4.45383	8.43534e-06	3.78259e-05	Bacteria	Actinobacteria	Actinobacteria	Coriobacteriales	Coriobacteriaceae	Coriobacteriaceae_unclassified
Otu0447	2.05642	5.69278	1.55505	3.66082	0.000251406	0.000856791	Bacteria	Firmicutes	Clostridia	Clostridiales	Ruminococcaceae	Intestinimonas
Otu0493	1.47489	4.54941	1.98982	2.28634	0.0222342	0.0442605	Bacteria	Firmicutes	Clostridia	Clostridiales	Clostridiales_unclassified	Clostridiales_unclassified
Aox keto to Aox chow
	baseMean	log2FoldChange	lfcSE	stat	pvalue	padj	Kingdom	Phylum	Class	Order	Family	Genus
Otu0002	2110.93	2.85921	0.617202	4.63253	3.61223e-06	2.23638e-05	Bacteria	Bacteroidetes	Bacteroidia	Bacteroidales	Rikenellaceae	Alistipes
Otu0003	3120.57	-8.09859	1.26568	-6.39863	1.56775e-10	2.486e-09	Bacteria	Bacteroidetes	Bacteroidia	Bacteroidales	Rikenellaceae	Alistipes
Otu0006	1262.99	3.0604	0.716726	4.26998	1.95494e-05	0.000104577	Bacteria	Proteobacteria	Deltaproteobacteria	Desulfovibrionales	Desulfovibrionaceae	Desulfovibrionaceae_unclassified
Otu0007	1449.88	1.80846	0.537002	3.3677	0.000757992	0.00267102	Bacteria	Bacteroidetes	Bacteroidia	Bacteroidales	Bacteroidales_unclassified	Bacteroidales_unclassified
Otu0009	1043.2	5.32381	0.877676	6.0658	1.31296e-09	1.71458e-08	Bacteria	Firmicutes	Clostridia	Clostridiales	Lachnospiraceae	Lachnospiraceae_unclassified
Otu0011	3951.6	-6.36856	1.26492	-5.03474	4.78492e-07	3.37223e-06	Bacteria	Firmicutes	Erysipelotrichia	Erysipelotrichales	Erysipelotrichaceae	Erysipelotrichaceae_unclassified
Otu0012	2332.9	-2.97221	0.927518	-3.20447	0.00135311	0.00440167	Bacteria	Bacteroidetes	Bacteroidia	Bacteroidales	Porphyromonadaceae	Porphyromonadaceae_unclassified
Otu0013	806.379	3.54803	0.928107	3.82286	0.000131911	0.000579885	Bacteria	Bacteroidetes	Bacteroidia	Bacteroidales	Bacteroidaceae	Bacteroides
Otu0014	1382.82	-27.7221	2.32303	-11.9336	7.90725e-33	3.51082e-30	Bacteria	Firmicutes	Clostridia	Clostridiales	Lachnospiraceae	Lachnospiraceae_unclassified
Otu0016	1611.94	-8.82396	1.49399	-5.90632	3.4983e-09	3.98268e-08	Bacteria	Bacteroidetes	Bacteroidia	Bacteroidales	Porphyromonadaceae	Porphyromonadaceae_unclassified
Otu0018	5727.21	-5.24677	1.53045	-3.42826	0.000607466	0.00222905	Bacteria	Firmicutes	Erysipelotrichia	Erysipelotrichales	Erysipelotrichaceae	Erysipelotrichaceae_unclassified
Otu0019	568.733	2.58102	0.443727	5.8167	6.00219e-09	6.19761e-08	Bacteria	Firmicutes	Clostridia	Clostridiales	Ruminococcaceae	Ruminococcaceae_unclassified
Otu0020	886.86	-2.02494	0.856765	-2.36347	0.0181045	0.039598	Bacteria	Bacteroidetes	Bacteroidia	Bacteroidales	Porphyromonadaceae	Odoribacter
Otu0021	2465.48	-3.33636	0.940268	-3.54831	0.000387714	0.00149691	Bacteria	Bacteroidetes	Bacteroidia	Bacteroidales	Porphyromonadaceae	Porphyromonadaceae_unclassified
Otu0022	1541.92	-3.47207	0.957452	-3.62636	0.000287441	0.00115273	Bacteria	Bacteroidetes	Bacteroidia	Bacteroidales	Porphyromonadaceae	Porphyromonadaceae_unclassified
Otu0025	1323.63	-3.26705	0.790021	-4.13539	3.54346e-05	0.000176775	Bacteria	Bacteroidetes	Bacteroidia	Bacteroidales	Porphyromonadaceae	Porphyromonadaceae_unclassified
Otu0027	1040.48	-5.91565	1.16528	-5.07657	3.84304e-07	2.75211e-06	Bacteria	Firmicutes	Erysipelotrichia	Erysipelotrichales	Erysipelotrichaceae	Erysipelotrichaceae_unclassified
Otu0031	2138.52	-7.4649	0.963476	-7.74789	9.34355e-15	3.45711e-13	Bacteria	Actinobacteria	Actinobacteria	Bifidobacteriales	Bifidobacteriaceae	Bifidobacterium
Otu0034	334.739	3.40286	0.495326	6.86994	6.42293e-12	1.2399e-10	Bacteria	Firmicutes	Clostridia	Clostridiales	Ruminococcaceae	Ruminococcaceae_unclassified
Otu0035	974.157	-4.99882	0.859339	-5.81705	5.98946e-09	6.19761e-08	Bacteria	Bacteroidetes	Bacteroidia	Bacteroidales	Porphyromonadaceae	Porphyromonadaceae_unclassified
Otu0036	491.904	-12.6679	2.29653	-5.51609	3.46635e-08	2.95973e-07	Bacteria	Firmicutes	Clostridia	Clostridiales	Lachnospiraceae	Clostridium_XlVa
Otu0037	1023.63	-13.1619	1.28699	-10.227	1.50168e-24	1.11125e-22	Bacteria	Bacteroidetes	Bacteroidia	Bacteroidales	Porphyromonadaceae	Porphyromonadaceae_unclassified
Otu0040	243.283	7.8582	1.95856	4.01223	6.0148e-05	0.000289125	Bacteria	Bacteroidetes	Bacteroidia	Bacteroidales	Bacteroidaceae	Bacteroides
Otu0041	1311.15	-12.5504	1.78303	-7.03884	1.93844e-12	4.74452e-11	Bacteria	Proteobacteria	Betaproteobacteria	Burkholderiales	Sutterellaceae	Parasutterella
Otu0043	525.036	-7.89058	1.30314	-6.05505	1.40374e-09	1.78075e-08	Bacteria	Bacteroidetes	Bacteroidia	Bacteroidales	Porphyromonadaceae	Porphyromonadaceae_unclassified
Otu0047	597.049	-4.8512	1.15513	-4.1997	2.6727e-05	0.000139609	Bacteria	Bacteroidetes	Bacteroidia	Bacteroidales	Porphyromonadaceae	Porphyromonadaceae_unclassified
Otu0048	264.083	3.38055	1.05122	3.21583	0.00130069	0.00427783	Bacteria	Bacteroidetes	Bacteroidia	Bacteroidales	Porphyromonadaceae	Parabacteroides
Otu0049	192.733	7.68072	1.42961	5.37259	7.76124e-08	6.26543e-07	Bacteria	Bacteroidetes	Bacteroidia	Bacteroidales	Porphyromonadaceae	Barnesiella
Otu0050	304.602	-7.22905	2.98048	-2.42546	0.0152889	0.0344583	Bacteria	Firmicutes	Clostridia	Clostridiales	Lachnospiraceae	Lachnospiraceae_unclassified
Otu0053	456.52	-3.32562	1.2084	-2.75208	0.00592172	0.0153757	Bacteria	Bacteroidetes	Bacteroidia	Bacteroidales	Porphyromonadaceae	Porphyromonadaceae_unclassified
Otu0054	195.34	2.45002	0.711085	3.44547	0.000570063	0.00210923	Bacteria	Firmicutes	Clostridia	Clostridiales	Ruminococcaceae	Ruminococcaceae_unclassified
Otu0055	354.127	-6.49042	1.43902	-4.51029	6.47381e-06	3.93749e-05	Bacteria	Bacteroidetes	Bacteroidia	Bacteroidales	Rikenellaceae	Alistipes
Otu0056	324.686	-27.0532	2.44074	-11.084	1.50019e-28	3.33042e-26	Bacteria	Firmicutes	Clostridia	Clostridiales	Clostridiales_unclassified	Clostridiales_unclassified
Otu0057	166.359	3.38734	0.538899	6.28568	3.2643e-10	4.67532e-09	Bacteria	Firmicutes	Clostridia	Clostridiales	Ruminococcaceae	Oscillibacter
Otu0058	757.181	-11.4985	1.72323	-6.67265	2.51223e-11	4.46171e-10	Bacteria	Bacteroidetes	Bacteroidia	Bacteroidales	Porphyromonadaceae	Porphyromonadaceae_unclassified
Otu0059	268.827	-13.1524	1.26666	-10.3836	2.94601e-25	3.27007e-23	Bacteria	Bacteroidetes	Bacteroidia	Bacteroidales	Porphyromonadaceae	Porphyromonadaceae_unclassified
Otu0060	243.221	-5.53326	2.33406	-2.37066	0.0177565	0.0390291	Bacteria	Bacteroidetes	Bacteroidia	Bacteroidales	Porphyromonadaceae	Porphyromonadaceae_unclassified
Otu0061	136.838	6.06993	1.51347	4.01062	6.056e-05	0.000289125	Bacteria	Firmicutes	Clostridia	Clostridiales	Ruminococcaceae	Oscillibacter
Otu0064	240.27	-4.2762	1.36843	-3.12489	0.00177874	0.00560115	Bacteria	Firmicutes	Clostridia	Clostridiales	Lachnospiraceae	Lachnospiraceae_unclassified
Otu0068	129.964	2.08549	0.76787	2.71594	0.0066088	0.0167476	Bacteria	Firmicutes	Clostridia	Clostridiales	Lachnospiraceae	Lachnospiraceae_unclassified
Otu0069	711.911	-9.87038	1.93122	-5.11095	3.20542e-07	2.33313e-06	Bacteria	Firmicutes	Erysipelotrichia	Erysipelotrichales	Erysipelotrichaceae	Turicibacter
Otu0071	223.146	-6.94229	2.05899	-3.3717	0.000747071	0.00266183	Bacteria	Bacteroidetes	Bacteroidia	Bacteroidales	Porphyromonadaceae	Porphyromonadaceae_unclassified
Otu0075	344.142	-11.2099	1.85997	-6.02694	1.67094e-09	2.06082e-08	Bacteria	Bacteroidetes	Bacteroidia	Bacteroidales	Porphyromonadaceae	Porphyromonadaceae_unclassified
Otu0076	109.971	9.25346	1.32557	6.98072	2.93677e-12	6.20917e-11	Bacteria	Firmicutes	Clostridia	Clostridiales	Peptostreptococcaceae	Romboutsia
Otu0078	221.776	-3.81159	1.1652	-3.27119	0.00107097	0.00365778	Bacteria	Firmicutes	Bacilli	Lactobacillales	Lactobacillaceae	Lactobacillus
Otu0081	159.361	-11.7714	2.05763	-5.72087	1.05981e-08	1.06945e-07	Bacteria	Bacteroidetes	Bacteroidia	Bacteroidales	Porphyromonadaceae	Porphyromonadaceae_unclassified
Otu0083	220.53	-9.83634	1.38864	-7.08343	1.40632e-12	3.67299e-11	Bacteria	Firmicutes	Bacilli	Lactobacillales	Lactobacillaceae	Lactobacillus
Otu0088	81.6828	2.41382	0.484388	4.98324	6.25298e-07	4.27127e-06	Bacteria	Bacteroidetes	Bacteroidia	Bacteroidales	Porphyromonadaceae	Porphyromonadaceae_unclassified
Otu0089	209.176	-6.23006	1.70495	-3.65411	0.000258073	0.00105123	Bacteria	Bacteroidetes	Bacteroidia	Bacteroidales	Porphyromonadaceae	Porphyromonadaceae_unclassified
Otu0091	74.7155	3.66621	1.01534	3.61082	0.000305234	0.00121003	Bacteria	Firmicutes	Clostridia	Clostridiales	Lachnospiraceae	Lachnospiraceae_unclassified
Otu0092	550.773	-25.2899	2.46262	-10.2695	9.66938e-25	8.58641e-23	Bacteria	Bacteroidetes	Bacteroidia	Bacteroidales	Porphyromonadaceae	Barnesiella
Otu0093	134.554	-10.5611	2.06454	-5.11548	3.12943e-07	2.33313e-06	Bacteria	Firmicutes	Clostridia	Clostridiales	Lachnospiraceae	Lachnospiraceae_unclassified
Otu0094	70.263	3.76591	0.599947	6.27708	3.45002e-10	4.7869e-09	Bacteria	Firmicutes	Clostridia	Clostridiales	Lachnospiraceae	Clostridium_XlVb
Otu0095	206.064	-9.85503	1.3335	-7.39037	1.46425e-13	4.33419e-12	Bacteria	Bacteroidetes	Bacteroidia	Bacteroidales	Porphyromonadaceae	Porphyromonadaceae_unclassified
Otu0097	71.4847	2.85131	0.916475	3.11117	0.00186351	0.00582674	Bacteria	Firmicutes	Clostridia	Clostridiales	Lachnospiraceae	Lachnospiraceae_unclassified
Otu0098	53.9618	4.61178	1.42371	3.23926	0.00119839	0.00400065	Bacteria	Firmicutes	Clostridia	Clostridiales	Lachnospiraceae	Lachnospiraceae_unclassified
Otu0100	64.9151	2.66604	0.624349	4.27011	1.95379e-05	0.000104577	Bacteria	Firmicutes	Clostridia	Clostridiales	Lachnospiraceae	Acetatifactor
Otu0102	133.446	-7.31656	2.63422	-2.7775	0.00547781	0.0145558	Bacteria	Firmicutes	Clostridia	Clostridiales	Lachnospiraceae	Roseburia
Otu0104	225.15	-3.62625	1.10029	-3.29573	0.000981671	0.00337878	Bacteria	Bacteroidetes	Bacteroidia	Bacteroidales	Porphyromonadaceae	Porphyromonadaceae_unclassified
Otu0105	114.935	-9.76992	2.23954	-4.36246	1.28606e-05	7.4157e-05	Bacteria	Bacteroidetes	Bacteroidia	Bacteroidales	Prevotellaceae	Prevotella
Otu0109	54.9564	9.4055	1.65386	5.68699	1.29295e-08	1.22143e-07	Bacteria	Firmicutes	Clostridia	Clostridiales	Lachnospiraceae	Lachnospiraceae_unclassified
Otu0110	56.7576	3.46249	0.474874	7.29139	3.06773e-13	8.51295e-12	Bacteria	Firmicutes	Clostridia	Clostridiales	Clostridiales_unclassified	Clostridiales_unclassified
Otu0111	58.7067	7.77759	1.73134	4.49223	7.04814e-06	4.22889e-05	Bacteria	Firmicutes	Clostridia	Clostridiales	Lachnospiraceae	Lachnospiraceae_unclassified
Otu0112	129.009	-8.00689	2.51982	-3.17757	0.00148517	0.00474399	Bacteria	Bacteria_unclassified	Bacteria_unclassified	Bacteria_unclassified	Bacteria_unclassified	Bacteria_unclassified
Otu0113	59.8082	4.52639	0.881482	5.13498	2.82175e-07	2.1601e-06	Bacteria	Firmicutes	Clostridia	Clostridiales	Lachnospiraceae	Clostridium_XlVa
Otu0115	82.1124	-11.3553	2.94659	-3.85369	0.00011635	0.000516592	Bacteria	Firmicutes	Clostridia	Clostridiales	Lachnospiraceae	Lachnospiraceae_unclassified
Otu0122	79.1576	-2.71745	0.72439	-3.75137	0.000175873	0.000750843	Bacteria	Firmicutes	Clostridia	Clostridiales	Lachnospiraceae	Lachnospiraceae_unclassified
Otu0123	52.4564	-2.30884	0.799865	-2.88654	0.00389503	0.0109455	Bacteria	Firmicutes	Bacilli	Bacillales	Staphylococcaceae	Staphylococcus
Otu0124	48.9522	5.1468	1.3159	3.91125	9.1819e-05	0.000420285	Bacteria	Firmicutes	Clostridia	Clostridiales	Lachnospiraceae	Lachnospiraceae_unclassified
Otu0127	124.518	-10.4314	1.75097	-5.95748	2.56153e-09	3.07384e-08	Bacteria	Bacteroidetes	Bacteroidia	Bacteroidales	Porphyromonadaceae	Porphyromonadaceae_unclassified
Otu0128	38.6401	7.46239	1.54782	4.82122	1.42684e-06	9.4555e-06	Bacteria	Firmicutes	Clostridia	Clostridiales	Lachnospiraceae	Lachnospiraceae_unclassified
Otu0129	108.526	-3.84491	1.08267	-3.55132	0.000383305	0.00149287	Bacteria	Bacteroidetes	Bacteroidia	Bacteroidales	Porphyromonadaceae	Porphyromonadaceae_unclassified
Otu0132	87.6221	-21.3142	4.16988	-5.11146	3.19681e-07	2.33313e-06	Bacteria	Tenericutes	Mollicutes	Anaeroplasmatales	Anaeroplasmataceae	Anaeroplasma
Otu0134	60.0023	-1.98648	0.758648	-2.61845	0.00883293	0.0215485	Bacteria	Bacteroidetes	Bacteroidia	Bacteroidales	Rikenellaceae	Alistipes
Otu0135	68.8699	-9.72084	2.87273	-3.38384	0.000714802	0.00260141	Bacteria	Firmicutes	Clostridia	Clostridiales	Lachnospiraceae	Lachnospiraceae_unclassified
Otu0138	33.6969	7.68283	2.85552	2.69052	0.00713412	0.0177952	Bacteria	Firmicutes	Clostridia	Clostridiales	Lachnospiraceae	Lachnospiraceae_unclassified
Otu0142	57.0169	-25.4918	2.37874	-10.7165	8.51483e-27	1.2602e-24	Bacteria	Firmicutes	Clostridia	Clostridiales	Clostridiales_unclassified	Clostridiales_unclassified
Otu0143	65.9787	-9.82575	0.995767	-9.86751	5.75734e-23	3.6518e-21	Bacteria	Firmicutes	Clostridia	Clostridiales	Lachnospiraceae	Lachnospiraceae_unclassified
Otu0145	59.0132	-5.28157	1.40587	-3.75681	0.000172096	0.00074185	Bacteria	Firmicutes	Clostridia	Clostridiales	Clostridiales_unclassified	Clostridiales_unclassified
Otu0147	31.0183	2.85555	0.578734	4.93414	8.05041e-07	5.41573e-06	Bacteria	Firmicutes	Clostridia	Clostridiales	Ruminococcaceae	Oscillibacter
Otu0148	66.0443	-9.6928	1.49165	-6.49804	8.13754e-11	1.38964e-09	Bacteria	Bacteroidetes	Bacteroidia	Bacteroidales	Porphyromonadaceae	Porphyromonadaceae_unclassified
Otu0150	52.325	-8.89139	1.11412	-7.98061	1.45608e-15	5.87728e-14	Bacteria	Firmicutes	Clostridia	Clostridiales	Lachnospiraceae	Clostridium_XlVb
Otu0153	55.7509	-10.1218	1.3503	-7.49597	6.58077e-14	2.08704e-12	Bacteria	Bacteroidetes	Bacteroidia	Bacteroidales	Porphyromonadaceae	Porphyromonadaceae_unclassified
Otu0154	59.1588	-23.7333	3.99366	-5.94273	2.8031e-09	3.27521e-08	Bacteria	Bacteroidetes	Bacteroidia	Bacteroidales	Porphyromonadaceae	Porphyromonadaceae_unclassified
Otu0155	47.5383	-3.2265	0.774076	-4.1682	3.07016e-05	0.000154903	Bacteria	Firmicutes	Clostridia	Clostridiales	Lachnospiraceae	Lachnospiraceae_unclassified
Otu0159	48.6409	-9.31316	1.46966	-6.33695	2.34362e-10	3.46855e-09	Bacteria	Firmicutes	Clostridia	Clostridiales	Clostridiales_unclassified	Clostridiales_unclassified
Otu0163	46.016	-8.72649	2.07671	-4.20208	2.64474e-05	0.000139609	Bacteria	Firmicutes	Clostridia	Clostridiales	Clostridiales_unclassified	Clostridiales_unclassified
Otu0164	40.7767	-3.8911	1.63771	-2.37594	0.0175042	0.0388593	Bacteria	Firmicutes	Clostridia	Clostridiales	Lachnospiraceae	Lachnospiraceae_unclassified
Otu0170	30.265	-25.0338	3.55979	-7.03239	2.03031e-12	4.74452e-11	Bacteria	Firmicutes	Erysipelotrichia	Erysipelotrichales	Erysipelotrichaceae	Erysipelotrichaceae_unclassified
Otu0171	33.8875	-6.53325	1.38153	-4.72898	2.25645e-06	1.45198e-05	Bacteria	Firmicutes	Clostridia	Clostridiales	Lachnospiraceae	Lachnospiraceae_unclassified
Otu0172	63.8157	-3.19651	1.30186	-2.45533	0.0140755	0.0325496	Bacteria	Bacteroidetes	Bacteroidia	Bacteroidales	Porphyromonadaceae	Porphyromonadaceae_unclassified
Otu0173	34.6091	-24.7484	3.05857	-8.09148	5.89437e-16	2.6171e-14	Bacteria	Firmicutes	Clostridia	Clostridiales	Lachnospiraceae	Lachnospiraceae_unclassified
Otu0177	37.8448	-9.24912	2.09581	-4.41315	1.01875e-05	6.03102e-05	Bacteria	Firmicutes	Clostridia	Clostridiales	Clostridiales_unclassified	Clostridiales_unclassified
Otu0178	36.3091	-8.32763	1.93356	-4.3069	1.65561e-05	9.18864e-05	Bacteria	Firmicutes	Clostridia	Clostridiales	Lachnospiraceae	Lachnospiraceae_unclassified
Otu0179	21.6498	4.16904	1.39032	2.99861	0.00271215	0.00797481	Bacteria	Firmicutes	Clostridia	Clostridiales	Lachnospiraceae	Acetatifactor
Otu0180	20.0113	1.93855	0.499458	3.8813	0.000103901	0.000465982	Bacteria	Firmicutes	Clostridia	Clostridiales	Lachnospiraceae	Lachnospiraceae_unclassified
Otu0181	21.3907	2.00445	0.81397	2.46256	0.0137949	0.0320677	Bacteria	Firmicutes	Clostridia	Clostridiales	Lachnospiraceae	Lachnospiraceae_unclassified
Otu0183	43.1833	-21.2684	3.09549	-6.87077	6.38575e-12	1.2399e-10	Bacteria	Firmicutes	Clostridia	Clostridiales	Clostridiales_unclassified	Clostridiales_unclassified
Otu0184	37.7532	-9.31798	2.77815	-3.35403	0.000796445	0.00276267	Bacteria	Firmicutes	Clostridia	Clostridiales	Ruminococcaceae	Clostridium_IV
Otu0185	35.7944	-8.18158	1.74823	-4.67991	2.86999e-06	1.82039e-05	Bacteria	Firmicutes	Clostridia	Clostridiales	Lachnospiraceae	Lachnospiraceae_unclassified
Otu0187	32.7667	-9.76618	1.72721	-5.65431	1.56472e-08	1.41783e-07	Bacteria	Firmicutes	Clostridia	Clostridiales	Lachnospiraceae	Lachnospiraceae_unclassified
Otu0188	17.2618	8.04736	1.53396	5.24613	1.55331e-07	1.23155e-06	Bacteria	Firmicutes	Clostridia	Clostridiales	Lachnospiraceae	Lachnospiraceae_unclassified
Otu0189	30.5583	-9.05496	1.19645	-7.56819	3.78456e-14	1.29257e-12	Bacteria	Firmicutes	Clostridia	Clostridiales	Lachnospiraceae	Clostridium_XlVa
Otu0192	28.6078	-7.2955	0.844075	-8.64319	5.46657e-18	3.03395e-16	Bacteria	Firmicutes	Clostridia	Clostridiales	Lachnospiraceae	Lachnospiraceae_unclassified
Otu0193	23.1336	-1.33282	0.4806	-2.77325	0.00554991	0.0145808	Bacteria	Firmicutes	Clostridia	Clostridiales	Ruminococcaceae	Ruminococcaceae_unclassified
Otu0194	34.5454	-16.4426	3.74509	-4.39045	1.13116e-05	6.60836e-05	Bacteria	Firmicutes	Clostridia	Clostridiales	Ruminococcaceae	Ruminococcaceae_unclassified
Otu0195	15.333	3.66485	1.034	3.54436	0.000393573	0.00150643	Bacteria	Firmicutes	Clostridia	Clostridiales	Lachnospiraceae	Lachnospiraceae_unclassified
Otu0197	15.4393	2.6618	0.863751	3.08167	0.0020584	0.00639111	Bacteria	Firmicutes	Clostridia	Clostridiales	Ruminococcaceae	Clostridium_IV
Otu0198	22.7417	-8.75423	2.7523	-3.1807	0.00146921	0.00472702	Bacteria	Firmicutes	Clostridia	Clostridiales	Lachnospiraceae	Lachnospiraceae_unclassified
Otu0200	24.3815	-1.96033	0.71569	-2.73907	0.00616126	0.0158127	Bacteria	Firmicutes	Bacilli	Lactobacillales	Carnobacteriaceae	Alloiococcus
Otu0202	14.3011	-2.34914	0.795913	-2.9515	0.00316232	0.00911733	Bacteria	Actinobacteria	Actinobacteria	Actinomycetales	Propionibacteriaceae	Propionibacterium
Otu0203	19.0652	4.01051	1.68979	2.37338	0.017626	0.038935	Bacteria	Firmicutes	Clostridia	Clostridiales	Lachnospiraceae	Lachnospiraceae_unclassified
Otu0204	33.1693	-24.5639	2.90075	-8.46811	2.49404e-17	1.23039e-15	Bacteria	Firmicutes	Clostridia	Clostridiales	Lachnospiraceae	Lachnospiraceae_unclassified
Otu0205	21.7262	-2.9268	0.78384	-3.73392	0.00018852	0.000797169	Bacteria	Firmicutes	Clostridia	Clostridiales	Lachnospiraceae	Lachnospiraceae_unclassified
Otu0206	50.2589	-7.39456	1.34356	-5.50369	3.71916e-08	3.11568e-07	Bacteria	Actinobacteria	Actinobacteria	Coriobacteriales	Coriobacteriaceae	Olsenella
Otu0207	22.1353	-5.04508	1.6387	-3.07871	0.00207902	0.00641031	Bacteria	Bacteroidetes	Bacteroidia	Bacteroidales	Rikenellaceae	Alistipes
Otu0208	21.8163	-8.72248	3.02624	-2.88228	0.0039481	0.0110249	Bacteria	Firmicutes	Clostridia	Clostridiales	Lachnospiraceae	Lachnospiraceae_unclassified
Otu0209	21.3859	-24.5521	4.16517	-5.89461	3.75569e-09	4.16881e-08	Bacteria	Firmicutes	Clostridia	Clostridiales	Lachnospiraceae	Lachnospiraceae_unclassified
Otu0212	19.7865	-23.7645	4.16565	-5.70487	1.16434e-08	1.12384e-07	Bacteria	Firmicutes	Clostridia	Clostridiales	Lachnospiraceae	Lachnospiraceae_unclassified
Otu0214	14.9731	6.9903	2.32064	3.01223	0.00259334	0.00767627	Bacteria	Bacteroidetes	Bacteroidia	Bacteroidales	Porphyromonadaceae	Parabacteroides
Otu0216	20.1578	-9.39847	3.06812	-3.06327	0.00218936	0.00670396	Bacteria	Firmicutes	Clostridia	Clostridiales	Clostridiales_unclassified	Clostridiales_unclassified
Otu0217	17.871	-1.76695	0.752929	-2.34677	0.0189369	0.0410146	Bacteria	Bacteroidetes	Bacteroidia	Bacteroidales	Rikenellaceae	Alistipes
Otu0218	26.0826	-21.1376	3.74119	-5.64997	1.60475e-08	1.42502e-07	Bacteria	Firmicutes	Clostridia	Clostridiales	Clostridiales_unclassified	Clostridiales_unclassified
Otu0221	19.5088	-22.9318	3.59965	-6.37058	1.88311e-10	2.88311e-09	Bacteria	Firmicutes	Clostridia	Clostridiales	Lachnospiraceae	Lachnospiraceae_unclassified
Otu0222	22.8978	-9.65475	3.4524	-2.79654	0.00516534	0.0141569	Bacteria	Firmicutes	Clostridia	Clostridiales	Lachnospiraceae	Lachnospiraceae_unclassified
Otu0223	19.0343	-8.00831	2.703	-2.96275	0.00304909	0.00890655	Bacteria	Firmicutes	Clostridia	Clostridiales	Lachnospiraceae	Lachnospiraceae_unclassified
Otu0225	20.4214	-7.09627	1.48554	-4.7769	1.78016e-06	1.16234e-05	Bacteria	Firmicutes	Clostridia	Clostridiales	Clostridiales_unclassified	Clostridiales_unclassified
Otu0227	23.1371	-9.31148	3.18889	-2.91997	0.0035006	0.00989979	Bacteria	Firmicutes	Clostridia	Clostridiales	Ruminococcaceae	Ruminococcaceae_unclassified
Otu0228	30.0378	-6.45507	2.12487	-3.03787	0.00238258	0.00719637	Bacteria	Firmicutes	Clostridia	Clostridiales	Lachnospiraceae	Lachnospiraceae_unclassified
Otu0230	17.9332	-6.76744	1.30755	-5.17566	2.27102e-07	1.769e-06	Bacteria	Bacteroidetes	Bacteroidia	Bacteroidales	Rikenellaceae	Alistipes
Otu0231	17.5335	-2.3809	0.931948	-2.55475	0.0106263	0.0255031	Bacteria	Firmicutes	Clostridia	Clostridiales	Ruminococcaceae	Butyricicoccus
Otu0233	18.8218	-7.15429	1.54463	-4.63171	3.62657e-06	2.23638e-05	Bacteria	Bacteroidetes	Bacteroidia	Bacteroidales	Rikenellaceae	Alistipes
Otu0235	14.5048	-2.96808	0.880145	-3.37227	0.000745525	0.00266183	Bacteria	Firmicutes	Clostridia	Clostridiales	Lachnospiraceae	Lachnospiraceae_unclassified
Otu0239	14.3962	-2.24112	0.933758	-2.40011	0.01639	0.0365687	Bacteria	Firmicutes	Clostridia	Clostridiales	Lachnospiraceae	Clostridium_XlVa
Otu0241	17.1747	-5.09024	1.97062	-2.58306	0.00979278	0.0237595	Bacteria	Firmicutes	Clostridia	Clostridiales	Lachnospiraceae	Lachnospiraceae_unclassified
Otu0243	13.9753	-23.7784	4.16559	-5.70829	1.14114e-08	1.12384e-07	Bacteria	Firmicutes	Clostridia	Clostridiales	Clostridiales_unclassified	Clostridiales_unclassified
Otu0245	10.6805	4.92334	1.62787	3.02441	0.00249122	0.00747367	Bacteria	Firmicutes	Firmicutes_unclassified	Firmicutes_unclassified	Firmicutes_unclassified	Firmicutes_unclassified
Otu0250	11.0449	-1.35345	0.548509	-2.4675	0.013606	0.0317952	Bacteria	Firmicutes	Clostridia	Clostridiales	Lachnospiraceae	Lachnospiraceae_unclassified
Otu0251	12.4036	-8.30882	1.36794	-6.07398	1.24778e-09	1.67883e-08	Bacteria	Firmicutes	Clostridia	Clostridiales	Ruminococcaceae	Clostridium_IV
Otu0252	14.7591	-7.97348	1.13543	-7.02241	2.18075e-12	4.84126e-11	Bacteria	Firmicutes	Clostridia	Clostridiales	Lachnospiraceae	Lachnospiraceae_unclassified
Otu0256	6.785	6.89162	2.85443	2.41436	0.0157629	0.035347	Bacteria	Firmicutes	Clostridia	Clostridiales	Lachnospiraceae	Acetatifactor
Otu0258	12.137	-3.51636	1.43779	-2.44567	0.0144585	0.0329209	Bacteria	Firmicutes	Clostridia	Clostridiales	Lachnospiraceae	Lachnospiraceae_unclassified
Otu0260	6.26692	6.66383	1.81515	3.67122	0.000241397	0.000992411	Bacteria	Firmicutes	Clostridia	Clostridiales	Lachnospiraceae	Lachnospiraceae_unclassified
Otu0261	13.6727	-8.18262	1.44354	-5.66845	1.44095e-08	1.33288e-07	Bacteria	Firmicutes	Clostridia	Clostridiales	Lachnospiraceae	Lachnospiraceae_unclassified
Otu0263	11.9462	-5.12977	1.89004	-2.71411	0.00664537	0.0167476	Bacteria	Firmicutes	Clostridia	Clostridiales	Clostridiales_unclassified	Clostridiales_unclassified
Otu0264	10.3314	-1.64222	0.591141	-2.77805	0.00546861	0.0145558	Bacteria	Firmicutes	Clostridia	Clostridiales	Clostridiales_unclassified	Clostridiales_unclassified
Otu0265	11.7928	-7.45877	1.71234	-4.3559	1.32518e-05	7.54336e-05	Bacteria	Firmicutes	Clostridia	Clostridiales	Lachnospiraceae	Lachnospiraceae_unclassified
Otu0266	11.2567	-3.52869	0.980606	-3.59848	0.000320084	0.00125767	Bacteria	Firmicutes	Clostridia	Clostridiales	Clostridiales_unclassified	Clostridiales_unclassified
Otu0267	11.0451	-6.46288	2.04499	-3.16035	0.00157579	0.00499749	Bacteria	Firmicutes	Clostridia	Clostridiales	Ruminococcaceae	Ruminococcaceae_unclassified
Otu0269	9.60295	-3.96626	1.39053	-2.85233	0.00433998	0.0120434	Bacteria	Firmicutes	Clostridia	Clostridiales	Ruminococcaceae	Butyricicoccus
Otu0270	11.7518	-8.38737	2.11324	-3.96897	7.21844e-05	0.000340956	Bacteria	Firmicutes	Clostridia	Clostridiales	Lachnospiraceae	Lachnospiraceae_unclassified
Otu0272	6.50154	16.3844	4.18119	3.91858	8.90704e-05	0.000411951	Bacteria	Firmicutes	Clostridia	Clostridiales	Lachnospiraceae	Lachnospiraceae_unclassified
Otu0273	10.2782	-2.22557	0.68207	-3.26297	0.0011025	0.00373673	Bacteria	Firmicutes	Clostridia	Clostridiales	Lachnospiraceae	Lachnospiraceae_unclassified
Otu0274	12.1728	-6.24168	2.12732	-2.93406	0.00334563	0.00952219	Bacteria	Firmicutes	Clostridia	Clostridiales	Clostridiales_unclassified	Clostridiales_unclassified
Otu0275	10.693	-6.54567	1.66435	-3.93288	8.39346e-05	0.000392284	Bacteria	Bacteroidetes	Bacteroidia	Bacteroidales	Bacteroidaceae	Bacteroides
Otu0277	9.60782	-22.3996	4.16728	-5.37512	7.65337e-08	6.26543e-07	Bacteria	Firmicutes	Clostridia	Clostridiales	Lachnospiraceae	Lachnospiraceae_unclassified
Otu0280	9.52082	-23.6478	3.51124	-6.73489	1.64052e-11	3.03497e-10	Bacteria	Firmicutes	Clostridia	Clostridiales	Lachnospiraceae	Lachnospiraceae_unclassified
Otu0283	4.88897	3.09907	1.17671	2.63368	0.0084466	0.0208349	Bacteria	Firmicutes	Clostridia	Clostridiales	Ruminococcaceae	Ruminococcaceae_unclassified
Otu0284	4.89425	4.15696	1.17781	3.52939	0.000416526	0.00158066	Bacteria	Firmicutes	Clostridia	Clostridiales	Clostridiales_unclassified	Clostridiales_unclassified
Otu0288	25.6104	-7.35081	3.1538	-2.33078	0.0197651	0.0426005	Bacteria	Proteobacteria	Betaproteobacteria	Betaproteobacteria_unclassified	Betaproteobacteria_unclassified	Betaproteobacteria_unclassified
Otu0290	9.02711	-6.97468	1.70958	-4.07976	4.50814e-05	0.000222402	Bacteria	Firmicutes	Firmicutes_unclassified	Firmicutes_unclassified	Firmicutes_unclassified	Firmicutes_unclassified
Otu0291	9.18805	-6.61239	1.96164	-3.37084	0.000749389	0.00266183	Bacteria	Bacteria_unclassified	Bacteria_unclassified	Bacteria_unclassified	Bacteria_unclassified	Bacteria_unclassified
Otu0292	4.9139	3.33578	0.947964	3.51889	0.000433361	0.00163061	Bacteria	Firmicutes	Clostridia	Clostridiales	Ruminococcaceae	Ruminococcaceae_unclassified
Otu0294	8.80182	-6.8169	1.21388	-5.6158	1.95652e-08	1.70332e-07	Bacteria	Firmicutes	Clostridia	Clostridiales	Lachnospiraceae	Lachnospiraceae_unclassified
Otu0298	20.9774	-7.22616	1.44315	-5.00723	5.52193e-07	3.83084e-06	Bacteria	Actinobacteria	Actinobacteria	Coriobacteriales	Coriobacteriaceae	Coriobacteriaceae_unclassified
Otu0302	4.30988	3.30493	0.867524	3.80961	0.000139184	0.000605858	Bacteria	Firmicutes	Clostridia	Clostridiales	Ruminococcaceae	Ruminococcaceae_unclassified
Otu0307	9.27504	-6.47906	2.01058	-3.22249	0.00127081	0.00421073	Bacteria	Firmicutes	Erysipelotrichia	Erysipelotrichales	Erysipelotrichaceae	Erysipelotrichaceae_unclassified
Otu0308	6.87095	-3.27115	1.41226	-2.31625	0.0205445	0.0440665	Bacteria	Firmicutes	Clostridia	Clostridiales	Ruminococcaceae	Ruminococcaceae_unclassified
Otu0312	6.18774	-4.12381	0.986149	-4.18174	2.8929e-05	0.000147638	Bacteria	Firmicutes	Clostridia	Clostridiales	Lachnospiraceae	Lachnospiraceae_unclassified
Otu0314	3.33269	5.12425	1.41331	3.6257	0.000288182	0.00115273	Bacteria	Firmicutes	Firmicutes_unclassified	Firmicutes_unclassified	Firmicutes_unclassified	Firmicutes_unclassified
Otu0318	19.1989	-6.71819	1.82051	-3.69028	0.000224009	0.000929531	Bacteria	Actinobacteria	Actinobacteria	Coriobacteriales	Coriobacteriaceae	Coriobacteriaceae_unclassified
Otu0319	12.3876	-5.98438	2.32203	-2.57721	0.00996008	0.0240341	Bacteria	Firmicutes	Clostridia	Clostridiales	Lachnospiraceae	Lachnospiraceae_unclassified
Otu0321	3.84356	5.0595	2.06369	2.45167	0.0142195	0.0327121	Bacteria	Firmicutes	Clostridia	Clostridiales	Ruminococcaceae	Ruminococcaceae_unclassified
Otu0322	3.31201	5.03036	2.18093	2.30652	0.0210816	0.0447859	Bacteria	Firmicutes	Clostridia	Clostridiales	Lachnospiraceae	Lachnospiraceae_unclassified
Otu0324	6.58303	-7.03387	1.08792	-6.46544	1.01005e-10	1.66098e-09	Bacteria	Bacteroidetes	Bacteroidia	Bacteroidales	Porphyromonadaceae	Porphyromonadaceae_unclassified
Otu0326	5.49255	-3.39565	1.14907	-2.95512	0.00312543	0.00906987	Bacteria	Firmicutes	Clostridia	Clostridiales	Clostridiales_unclassified	Clostridiales_unclassified
Otu0329	5.82993	-6.52782	2.77384	-2.35335	0.018605	0.0404932	Bacteria	Firmicutes	Clostridia	Clostridiales	Clostridiales_unclassified	Clostridiales_unclassified
Otu0330	6.6116	-6.41947	2.10277	-3.05287	0.00226667	0.00689318	Bacteria	Firmicutes	Clostridia	Clostridiales	Lachnospiraceae	Lachnospiraceae_unclassified
Otu0331	6.68205	-3.91281	0.902829	-4.33394	1.46465e-05	8.2317e-05	Bacteria	Firmicutes	Clostridia	Clostridiales	Lachnospiraceae	Lachnospiraceae_unclassified
Otu0332	6.15166	-5.95968	2.18594	-2.72637	0.00640351	0.01634	Bacteria	Bacteria_unclassified	Bacteria_unclassified	Bacteria_unclassified	Bacteria_unclassified	Bacteria_unclassified
Otu0334	3.03439	5.12632	1.85704	2.76048	0.00577165	0.0150742	Bacteria	Firmicutes	Clostridia	Clostridiales	Lachnospiraceae	Lachnospiraceae_unclassified
Otu0342	5.01003	-7.14828	1.21819	-5.86793	4.41264e-09	4.77857e-08	Bacteria	Firmicutes	Clostridia	Clostridiales	Lachnospiraceae	Lachnospiraceae_unclassified
Otu0343	4.96054	-3.81046	1.08465	-3.5131	0.000442914	0.00165255	Bacteria	Firmicutes	Clostridia	Clostridiales	Lachnospiraceae	Lachnospiraceae_unclassified
Otu0347	2.44634	5.23202	2.08744	2.50642	0.0121959	0.0289571	Bacteria	Firmicutes	Clostridia	Clostridiales	Lachnospiraceae	Lachnospiraceae_unclassified
Otu0348	4.68646	-4.55329	1.78599	-2.54945	0.0107893	0.0257551	Bacteria	Firmicutes	Firmicutes_unclassified	Firmicutes_unclassified	Firmicutes_unclassified	Firmicutes_unclassified
Otu0349	2.93586	4.38981	1.76419	2.48828	0.0128363	0.0303155	Bacteria	Firmicutes	Clostridia	Clostridiales	Clostridiales_unclassified	Clostridiales_unclassified
Otu0356	2.25339	5.0818	1.85042	2.74629	0.0060273	0.0155588	Bacteria	Firmicutes	Clostridia	Clostridiales	Lachnospiraceae	Lachnospiraceae_unclassified
Otu0357	2.62621	4.57917	1.88675	2.42702	0.0152235	0.0344583	Bacteria	Firmicutes	Clostridia	Clostridiales	Lachnospiraceae	Lachnospiraceae_unclassified
Otu0358	4.24139	-6.36506	2.75415	-2.31108	0.0208284	0.0444607	Bacteria	Firmicutes	Clostridia	Clostridiales	Clostridiales_unclassified	Clostridiales_unclassified
Otu0359	4.91935	-5.58182	1.89895	-2.93943	0.00328813	0.00941891	Bacteria	Firmicutes	Clostridia	Clostridiales	Clostridiales_unclassified	Clostridiales_unclassified
Otu0367	3.28046	-6.77657	1.57711	-4.29684	1.7325e-05	9.49666e-05	Bacteria	Bacteroidetes	Bacteroidia	Bacteroidales	Porphyromonadaceae	Porphyromonadaceae_unclassified
Otu0368	4.34291	-5.55248	1.65029	-3.36456	0.000766671	0.00268033	Bacteria	Bacteria_unclassified	Bacteria_unclassified	Bacteria_unclassified	Bacteria_unclassified	Bacteria_unclassified
Otu0369	4.18677	-4.57848	1.64946	-2.77574	0.0055076	0.0145558	Bacteria	Firmicutes	Clostridia	Clostridiales	Clostridiales_unclassified	Clostridiales_unclassified
Otu0370	6.9894	-2.89037	1.03589	-2.79022	0.00526718	0.0142599	Bacteria	Actinobacteria	Actinobacteria	Coriobacteriales	Coriobacteriaceae	Coriobacteriaceae_unclassified
Otu0373	1.95077	4.75494	1.57407	3.02078	0.0025212	0.00751285	Bacteria	Firmicutes	Clostridia	Clostridiales	Clostridiales_unclassified	Clostridiales_unclassified
Otu0375	7.55251	-3.73698	1.3448	-2.77884	0.00545527	0.0145558	Bacteria	Actinobacteria	Actinobacteria	Coriobacteriales	Coriobacteriaceae	Coriobacteriaceae_unclassified
Otu0377	1.84383	3.014	1.21976	2.47099	0.013474	0.0316533	Bacteria	Firmicutes	Clostridia	Clostridiales	Lachnospiraceae	Lachnospiraceae_unclassified
Otu0380	4.67601	-6.26134	1.60571	-3.89941	9.64272e-05	0.000436874	Bacteria	Firmicutes	Clostridia	Clostridiales	Lachnospiraceae	Lachnospiraceae_unclassified
Otu0388	3.10552	-6.02429	2.22088	-2.71257	0.0066764	0.0167476	Bacteria	Bacteroidetes	Bacteroidia	Bacteroidales	Rikenellaceae	Alistipes
Otu0390	5.58962	-5.61713	1.37843	-4.07503	4.60087e-05	0.000224482	Bacteria	Actinobacteria	Actinobacteria	Coriobacteriales	Coriobacteriaceae	Coriobacteriaceae_unclassified
Otu0392	3.18312	-5.75737	1.76911	-3.25439	0.00113638	0.00382237	Bacteria	Bacteroidetes	Bacteroidia	Bacteroidales	Porphyromonadaceae	Barnesiella
Otu0401	4.73032	-6.2873	2.56645	-2.44981	0.0142932	0.0327123	Bacteria	Bacteroidetes	Bacteroidia	Bacteroidales	Porphyromonadaceae	Porphyromonadaceae_unclassified
Otu0410	9.2319	-4.31355	1.54493	-2.79206	0.00523733	0.0142599	Bacteria	Actinobacteria	Actinobacteria	Coriobacteriales	Coriobacteriaceae	Parvibacter
Otu0415	6.02385	-4.98883	1.33945	-3.72454	0.000195674	0.000819616	Bacteria	Actinobacteria	Actinobacteria	Coriobacteriales	Coriobacteriaceae	Coriobacteriaceae_unclassified
Otu0423	1.89797	-2.97268	1.1313	-2.62767	0.00859721	0.0210893	Bacteria	Bacteroidetes	Bacteroidia	Bacteroidales	Porphyromonadaceae	Odoribacter
Otu0428	2.27546	-5.17924	1.82889	-2.8319	0.00462717	0.0127606	Bacteria	Bacteroidetes	Bacteroidia	Bacteroidales	Rikenellaceae	Alistipes
Otu0440	2.84354	-5.3704	1.28326	-4.18496	2.85212e-05	0.000147249	Bacteria	Actinobacteria	Actinobacteria	Coriobacteriales	Coriobacteriaceae	Coriobacteriaceae_unclassified
Otu0447	2.05642	-4.94832	1.54471	-3.2034	0.00135817	0.00440167	Bacteria	Firmicutes	Clostridia	Clostridiales	Ruminococcaceae	Intestinimonas
Otu0493	1.47489	-5.19119	1.94964	-2.66264	0.00775302	0.019231	Bacteria	Firmicutes	Clostridia	Clostridiales	Clostridiales_unclassified	Clostridiales_unclassified
Wild type keto to Aox chow
	baseMean	log2FoldChange	lfcSE	stat	pvalue	padj	Kingdom	Phylum	Class	Order	Family	Genus
Otu0002	2110.93	4.63791	0.617148	7.51507	5.68798e-14	2.24934e-12	Bacteria	Bacteroidetes	Bacteroidia	Bacteroidales	Rikenellaceae	Alistipes
Otu0003	3120.57	-5.80622	1.26261	-4.5986	4.25348e-06	3.24608e-05	Bacteria	Bacteroidetes	Bacteroidia	Bacteroidales	Rikenellaceae	Alistipes
Otu0007	1449.88	1.50935	0.537057	2.81041	0.00494783	0.0151571	Bacteria	Bacteroidetes	Bacteroidia	Bacteroidales	Bacteroidales_unclassified	Bacteroidales_unclassified
Otu0009	1043.2	3.67042	0.877801	4.18138	2.89749e-05	0.000188121	Bacteria	Firmicutes	Clostridia	Clostridiales	Lachnospiraceae	Lachnospiraceae_unclassified
Otu0013	806.379	3.93268	0.928113	4.23729	2.26236e-05	0.00015377	Bacteria	Bacteroidetes	Bacteroidia	Bacteroidales	Bacteroidaceae	Bacteroides
Otu0014	1382.82	-10.7795	2.29067	-4.70583	2.52829e-06	2.03668e-05	Bacteria	Firmicutes	Clostridia	Clostridiales	Lachnospiraceae	Lachnospiraceae_unclassified
Otu0016	1611.94	-5.96459	1.48406	-4.01909	5.84225e-05	0.000334392	Bacteria	Bacteroidetes	Bacteroidia	Bacteroidales	Porphyromonadaceae	Porphyromonadaceae_unclassified
Otu0017	815.406	2.59172	0.877701	2.95285	0.00314857	0.0101454	Bacteria	Bacteroidetes	Bacteroidia	Bacteroidales	Rikenellaceae	Alistipes
Otu0019	568.733	1.63384	0.444033	3.67954	0.000233653	0.00109289	Bacteria	Firmicutes	Clostridia	Clostridiales	Ruminococcaceae	Ruminococcaceae_unclassified
Otu0021	2465.48	-2.5773	0.940162	-2.74134	0.00611893	0.017864	Bacteria	Bacteroidetes	Bacteroidia	Bacteroidales	Porphyromonadaceae	Porphyromonadaceae_unclassified
Otu0022	1541.92	-2.36816	0.957187	-2.47408	0.0133579	0.035004	Bacteria	Bacteroidetes	Bacteroidia	Bacteroidales	Porphyromonadaceae	Porphyromonadaceae_unclassified
Otu0025	1323.63	-2.80584	0.790031	-3.55156	0.000382961	0.00168271	Bacteria	Bacteroidetes	Bacteroidia	Bacteroidales	Porphyromonadaceae	Porphyromonadaceae_unclassified
Otu0027	1040.48	-3.09054	1.1637	-2.6558	0.00791217	0.0222051	Bacteria	Firmicutes	Erysipelotrichia	Erysipelotrichales	Erysipelotrichaceae	Erysipelotrichaceae_unclassified
Otu0031	2138.52	-4.85491	0.94309	-5.14788	2.63452e-07	2.66515e-06	Bacteria	Actinobacteria	Actinobacteria	Bifidobacteriales	Bifidobacteriaceae	Bifidobacterium
Otu0034	334.739	2.87206	0.495615	5.79495	6.8343e-09	1.06176e-07	Bacteria	Firmicutes	Clostridia	Clostridiales	Ruminococcaceae	Ruminococcaceae_unclassified
Otu0035	974.157	-4.08673	0.858482	-4.76041	1.93199e-06	1.58569e-05	Bacteria	Bacteroidetes	Bacteroidia	Bacteroidales	Porphyromonadaceae	Porphyromonadaceae_unclassified
Otu0036	491.904	-13.9409	2.30785	-6.04065	1.53499e-09	2.67089e-08	Bacteria	Firmicutes	Clostridia	Clostridiales	Lachnospiraceae	Clostridium_XlVa
Otu0037	1023.63	-12.7107	1.28699	-9.87637	5.27097e-23	5.73218e-21	Bacteria	Bacteroidetes	Bacteroidia	Bacteroidales	Porphyromonadaceae	Porphyromonadaceae_unclassified
Otu0040	243.283	7.89517	1.9586	4.03102	5.55342e-05	0.000322098	Bacteria	Bacteroidetes	Bacteroidia	Bacteroidales	Bacteroidaceae	Bacteroides
Otu0041	1311.15	-7.63639	1.59077	-4.80043	1.58327e-06	1.32447e-05	Bacteria	Proteobacteria	Betaproteobacteria	Burkholderiales	Sutterellaceae	Parasutterella
Otu0043	525.036	-6.65826	1.29689	-5.13403	2.83605e-07	2.80382e-06	Bacteria	Bacteroidetes	Bacteroidia	Bacteroidales	Porphyromonadaceae	Porphyromonadaceae_unclassified
Otu0046	254.524	2.61114	0.845347	3.08884	0.00200939	0.00704908	Bacteria	Firmicutes	Clostridia	Clostridiales	Lachnospiraceae	Lachnospiraceae_unclassified
Otu0047	597.049	-4.74402	1.15604	-4.10367	4.06639e-05	0.000252697	Bacteria	Bacteroidetes	Bacteroidia	Bacteroidales	Porphyromonadaceae	Porphyromonadaceae_unclassified
Otu0048	264.083	4.07873	1.05119	3.88013	0.000104403	0.000540657	Bacteria	Bacteroidetes	Bacteroidia	Bacteroidales	Porphyromonadaceae	Parabacteroides
Otu0049	192.733	7.06731	1.42978	4.94293	7.69574e-07	6.83193e-06	Bacteria	Bacteroidetes	Bacteroidia	Bacteroidales	Porphyromonadaceae	Barnesiella
Otu0050	304.602	-10.1929	3.07979	-3.30959	0.000934311	0.00369478	Bacteria	Firmicutes	Clostridia	Clostridiales	Lachnospiraceae	Lachnospiraceae_unclassified
Otu0053	456.52	-2.86548	1.20842	-2.37126	0.0177274	0.0440209	Bacteria	Bacteroidetes	Bacteroidia	Bacteroidales	Porphyromonadaceae	Porphyromonadaceae_unclassified
Otu0054	195.34	2.11714	0.711417	2.97594	0.0029209	0.00962568	Bacteria	Firmicutes	Clostridia	Clostridiales	Ruminococcaceae	Ruminococcaceae_unclassified
Otu0055	354.127	-4.13012	1.42792	-2.8924	0.00382316	0.0120513	Bacteria	Bacteroidetes	Bacteroidia	Bacteroidales	Rikenellaceae	Alistipes
Otu0056	324.686	-26.6147	2.44074	-10.9043	1.09885e-27	4.78e-25	Bacteria	Firmicutes	Clostridia	Clostridiales	Clostridiales_unclassified	Clostridiales_unclassified
Otu0057	166.359	2.45051	0.539714	4.54038	5.61516e-06	4.13999e-05	Bacteria	Firmicutes	Clostridia	Clostridiales	Ruminococcaceae	Oscillibacter
Otu0058	757.181	-11.5282	1.72323	-6.68988	2.23347e-11	6.93971e-10	Bacteria	Bacteroidetes	Bacteroidia	Bacteroidales	Porphyromonadaceae	Porphyromonadaceae_unclassified
Otu0059	268.827	-12.7012	1.26666	-10.0273	1.15589e-23	1.67605e-21	Bacteria	Bacteroidetes	Bacteroidia	Bacteroidales	Porphyromonadaceae	Porphyromonadaceae_unclassified
Otu0061	136.838	5.29609	1.51376	3.49863	0.000467649	0.00203427	Bacteria	Firmicutes	Clostridia	Clostridiales	Ruminococcaceae	Oscillibacter
Otu0064	240.27	-5.78105	1.37469	-4.20535	2.60681e-05	0.000174455	Bacteria	Firmicutes	Clostridia	Clostridiales	Lachnospiraceae	Lachnospiraceae_unclassified
Otu0068	129.964	2.42234	0.767951	3.15429	0.0016089	0.00583227	Bacteria	Firmicutes	Clostridia	Clostridiales	Lachnospiraceae	Lachnospiraceae_unclassified
Otu0069	711.911	-10.381	1.93122	-5.37534	7.64387e-08	8.98671e-07	Bacteria	Firmicutes	Erysipelotrichia	Erysipelotrichales	Erysipelotrichaceae	Turicibacter
Otu0073	135.343	1.56745	0.622578	2.51767	0.0118134	0.0315265	Bacteria	Bacteroidetes	Bacteroidia	Bacteroidales	Porphyromonadaceae	Porphyromonadaceae_unclassified
Otu0075	344.142	-11.7205	1.85997	-6.30146	2.94861e-10	6.41322e-09	Bacteria	Bacteroidetes	Bacteroidia	Bacteroidales	Porphyromonadaceae	Porphyromonadaceae_unclassified
Otu0076	109.971	10.6631	1.32528	8.04592	8.55976e-16	4.65437e-14	Bacteria	Firmicutes	Clostridia	Clostridiales	Peptostreptococcaceae	Romboutsia
Otu0078	221.776	-2.77206	1.16301	-2.38352	0.0171481	0.0431904	Bacteria	Firmicutes	Bacilli	Lactobacillales	Lactobacillaceae	Lactobacillus
Otu0081	159.361	-11.3202	2.05763	-5.50159	3.76391e-08	4.81558e-07	Bacteria	Bacteroidetes	Bacteroidia	Bacteroidales	Porphyromonadaceae	Porphyromonadaceae_unclassified
Otu0083	220.53	-9.38514	1.38864	-6.7585	1.39423e-11	4.66532e-10	Bacteria	Firmicutes	Bacilli	Lactobacillales	Lactobacillaceae	Lactobacillus
Otu0085	117.828	-2.52775	0.989559	-2.55442	0.0106363	0.0289176	Bacteria	Firmicutes	Clostridia	Clostridiales	Lachnospiraceae	Lachnospiraceae_unclassified
Otu0088	81.6828	1.28238	0.48676	2.63452	0.00842573	0.0233452	Bacteria	Bacteroidetes	Bacteroidia	Bacteroidales	Porphyromonadaceae	Porphyromonadaceae_unclassified
Otu0089	209.176	-6.99351	1.72598	-4.0519	5.08041e-05	0.000298645	Bacteria	Bacteroidetes	Bacteroidia	Bacteroidales	Porphyromonadaceae	Porphyromonadaceae_unclassified
Otu0091	74.7155	3.78523	1.01555	3.72729	0.00019355	0.000915155	Bacteria	Firmicutes	Clostridia	Clostridiales	Lachnospiraceae	Lachnospiraceae_unclassified
Otu0092	550.773	-25.6584	2.46262	-10.4192	2.02694e-25	4.40859e-23	Bacteria	Bacteroidetes	Bacteroidia	Bacteroidales	Porphyromonadaceae	Barnesiella
Otu0093	134.554	-9.62899	2.06454	-4.664	3.10121e-06	2.40898e-05	Bacteria	Firmicutes	Clostridia	Clostridiales	Lachnospiraceae	Lachnospiraceae_unclassified
Otu0094	70.263	3.10099	0.601214	5.15787	2.4977e-07	2.58691e-06	Bacteria	Firmicutes	Clostridia	Clostridiales	Lachnospiraceae	Clostridium_XlVb
Otu0095	206.064	-6.79122	1.1151	-6.09025	1.12732e-09	2.1321e-08	Bacteria	Bacteroidetes	Bacteroidia	Bacteroidales	Porphyromonadaceae	Porphyromonadaceae_unclassified
Otu0097	71.4847	2.93176	0.916767	3.19794	0.00138415	0.00519055	Bacteria	Firmicutes	Clostridia	Clostridiales	Lachnospiraceae	Lachnospiraceae_unclassified
Otu0098	53.9618	4.45579	1.42406	3.12893	0.00175446	0.00630734	Bacteria	Firmicutes	Clostridia	Clostridiales	Lachnospiraceae	Lachnospiraceae_unclassified
Otu0100	64.9151	2.22159	0.625453	3.55196	0.000382368	0.00168271	Bacteria	Firmicutes	Clostridia	Clostridiales	Lachnospiraceae	Acetatifactor
Otu0102	133.446	-7.34625	2.63422	-2.78878	0.00529073	0.0157635	Bacteria	Firmicutes	Clostridia	Clostridiales	Lachnospiraceae	Roseburia
Otu0105	114.935	-10.2805	2.23954	-4.59045	4.42282e-06	3.31712e-05	Bacteria	Bacteroidetes	Bacteroidia	Bacteroidales	Prevotellaceae	Prevotella
Otu0109	54.9564	8.69559	1.65443	5.25594	1.47274e-07	1.6016e-06	Bacteria	Firmicutes	Clostridia	Clostridiales	Lachnospiraceae	Lachnospiraceae_unclassified
Otu0110	56.7576	2.39866	0.477787	5.02035	5.15763e-07	4.6741e-06	Bacteria	Firmicutes	Clostridia	Clostridiales	Clostridiales_unclassified	Clostridiales_unclassified
Otu0111	58.7067	6.92817	1.73193	4.00027	6.32696e-05	0.000344028	Bacteria	Firmicutes	Clostridia	Clostridiales	Lachnospiraceae	Lachnospiraceae_unclassified
Otu0112	129.009	-7.07479	2.51982	-2.80766	0.00499029	0.0151802	Bacteria	Bacteria_unclassified	Bacteria_unclassified	Bacteria_unclassified	Bacteria_unclassified	Bacteria_unclassified
Otu0113	59.8082	3.95932	0.882454	4.48672	7.23287e-06	5.24383e-05	Bacteria	Firmicutes	Clostridia	Clostridiales	Lachnospiraceae	Clostridium_XlVa
Otu0115	82.1124	-25.6124	2.94659	-8.69222	3.55411e-18	2.20862e-16	Bacteria	Firmicutes	Clostridia	Clostridiales	Lachnospiraceae	Lachnospiraceae_unclassified
Otu0122	79.1576	-3.59469	0.730843	-4.91856	8.71822e-07	7.43613e-06	Bacteria	Firmicutes	Clostridia	Clostridiales	Lachnospiraceae	Lachnospiraceae_unclassified
Otu0124	48.9522	4.31672	1.31692	3.2779	0.00104581	0.00409844	Bacteria	Firmicutes	Clostridia	Clostridiales	Lachnospiraceae	Lachnospiraceae_unclassified
Otu0125	92.2633	-20.7516	2.63998	-7.86051	3.82565e-15	1.66416e-13	Bacteria	Firmicutes	Clostridia	Clostridiales	Lachnospiraceae	Clostridium_XlVa
Otu0127	124.518	-9.98017	1.75097	-5.6998	1.19951e-08	1.73929e-07	Bacteria	Bacteroidetes	Bacteroidia	Bacteroidales	Porphyromonadaceae	Porphyromonadaceae_unclassified
Otu0128	38.6401	5.40835	1.55029	3.48861	0.000485534	0.00209116	Bacteria	Firmicutes	Clostridia	Clostridiales	Lachnospiraceae	Lachnospiraceae_unclassified
Otu0132	87.6221	-21.2991	4.16988	-5.10785	3.25842e-07	3.1498e-06	Bacteria	Tenericutes	Mollicutes	Anaeroplasmatales	Anaeroplasmataceae	Anaeroplasma
Otu0138	33.6969	8.90233	2.85518	3.11796	0.00182107	0.00649316	Bacteria	Firmicutes	Clostridia	Clostridiales	Lachnospiraceae	Lachnospiraceae_unclassified
Otu0139	59.3124	-1.65501	0.679772	-2.43466	0.0149058	0.038367	Bacteria	Firmicutes	Clostridia	Clostridiales	Ruminococcaceae	Ruminococcaceae_unclassified
Otu0142	57.0169	-10.5075	2.37874	-4.41725	9.99629e-06	7.01353e-05	Bacteria	Firmicutes	Clostridia	Clostridiales	Clostridiales_unclassified	Clostridiales_unclassified
Otu0143	65.9787	-8.89365	0.995767	-8.93145	4.20451e-19	3.65792e-17	Bacteria	Firmicutes	Clostridia	Clostridiales	Lachnospiraceae	Lachnospiraceae_unclassified
Otu0145	59.0132	-4.81154	1.40594	-3.4223	0.000620947	0.00254822	Bacteria	Firmicutes	Clostridia	Clostridiales	Clostridiales_unclassified	Clostridiales_unclassified
Otu0147	31.0183	2.13538	0.582256	3.66743	0.000245005	0.0011338	Bacteria	Firmicutes	Clostridia	Clostridiales	Ruminococcaceae	Oscillibacter
Otu0148	66.0443	-9.7225	1.49165	-6.51794	7.12775e-11	1.72254e-09	Bacteria	Bacteroidetes	Bacteroidia	Bacteroidales	Porphyromonadaceae	Porphyromonadaceae_unclassified
Otu0150	52.325	-8.92108	1.11412	-8.00727	1.17285e-15	5.66878e-14	Bacteria	Firmicutes	Clostridia	Clostridiales	Lachnospiraceae	Clostridium_XlVb
Otu0151	41.9649	-1.81785	0.735572	-2.47135	0.0134605	0.0350619	Bacteria	Firmicutes	Clostridia	Clostridiales	Lachnospiraceae	Lachnospiraceae_unclassified
Otu0153	55.7509	-6.8971	1.18659	-5.81254	6.15307e-09	9.91328e-08	Bacteria	Bacteroidetes	Bacteroidia	Bacteroidales	Porphyromonadaceae	Porphyromonadaceae_unclassified
Otu0155	47.5383	-3.18329	0.778847	-4.08719	4.36638e-05	0.000260188	Bacteria	Firmicutes	Clostridia	Clostridiales	Lachnospiraceae	Lachnospiraceae_unclassified
Otu0159	48.6409	-8.86196	1.46966	-6.02994	1.64024e-09	2.74424e-08	Bacteria	Firmicutes	Clostridia	Clostridiales	Clostridiales_unclassified	Clostridiales_unclassified
Otu0163	46.016	-8.27529	2.07671	-3.98481	6.75334e-05	0.000362679	Bacteria	Firmicutes	Clostridia	Clostridiales	Clostridiales_unclassified	Clostridiales_unclassified
Otu0164	40.7767	-9.26851	1.8282	-5.06974	3.98358e-07	3.68693e-06	Bacteria	Firmicutes	Clostridia	Clostridiales	Lachnospiraceae	Lachnospiraceae_unclassified
Otu0170	30.265	-24.4013	3.55979	-6.8547	7.14634e-12	2.59055e-10	Bacteria	Firmicutes	Erysipelotrichia	Erysipelotrichales	Erysipelotrichaceae	Erysipelotrichaceae_unclassified
Otu0174	30.2348	-2.4182	0.800086	-3.02242	0.00250761	0.00865724	Bacteria	Firmicutes	Clostridia	Clostridiales	Lachnospiraceae	Lachnospiraceae_unclassified
Otu0177	37.8448	-8.79792	2.09581	-4.19787	2.69441e-05	0.000177586	Bacteria	Firmicutes	Clostridia	Clostridiales	Clostridiales_unclassified	Clostridiales_unclassified
Otu0178	36.3091	-8.35732	1.93356	-4.32225	1.54443e-05	0.000106639	Bacteria	Firmicutes	Clostridia	Clostridiales	Lachnospiraceae	Lachnospiraceae_unclassified
Otu0179	21.6498	5.07003	1.38967	3.64837	0.00026391	0.00120843	Bacteria	Firmicutes	Clostridia	Clostridiales	Lachnospiraceae	Acetatifactor
Otu0180	20.0113	1.63306	0.503456	3.24371	0.00117985	0.00450206	Bacteria	Firmicutes	Clostridia	Clostridiales	Lachnospiraceae	Lachnospiraceae_unclassified
Otu0183	43.1833	-20.49	3.09549	-6.6193	3.6091e-11	9.81224e-10	Bacteria	Firmicutes	Clostridia	Clostridiales	Clostridiales_unclassified	Clostridiales_unclassified
Otu0184	37.7532	-8.86678	2.77815	-3.19162	0.00141479	0.00521788	Bacteria	Firmicutes	Clostridia	Clostridiales	Ruminococcaceae	Clostridium_IV
Otu0185	35.7944	-6.7908	1.73002	-3.92527	8.66308e-05	0.000459566	Bacteria	Firmicutes	Clostridia	Clostridiales	Lachnospiraceae	Lachnospiraceae_unclassified
Otu0187	32.7667	-9.31498	1.72721	-5.39308	6.92599e-08	8.39183e-07	Bacteria	Firmicutes	Clostridia	Clostridiales	Lachnospiraceae	Lachnospiraceae_unclassified
Otu0188	17.2618	6.4195	1.53804	4.17383	2.99526e-05	0.000191608	Bacteria	Firmicutes	Clostridia	Clostridiales	Lachnospiraceae	Lachnospiraceae_unclassified
Otu0189	30.5583	-6.33524	1.00951	-6.27559	3.48312e-10	7.21504e-09	Bacteria	Firmicutes	Clostridia	Clostridiales	Lachnospiraceae	Clostridium_XlVa
Otu0192	28.6078	-8.21694	0.942767	-8.71577	2.8878e-18	2.09366e-16	Bacteria	Firmicutes	Clostridia	Clostridiales	Lachnospiraceae	Lachnospiraceae_unclassified
Otu0193	23.1336	-1.9896	0.496165	-4.00995	6.0731e-05	0.000334942	Bacteria	Firmicutes	Clostridia	Clostridiales	Ruminococcaceae	Ruminococcaceae_unclassified
Otu0194	34.5454	-15.3184	3.74509	-4.09026	4.30893e-05	0.000260188	Bacteria	Firmicutes	Clostridia	Clostridiales	Ruminococcaceae	Ruminococcaceae_unclassified
Otu0195	15.333	2.69179	1.03863	2.59166	0.00955137	0.0262965	Bacteria	Firmicutes	Clostridia	Clostridiales	Lachnospiraceae	Lachnospiraceae_unclassified
Otu0196	27.5563	-4.22241	1.79899	-2.3471	0.01892	0.0457233	Bacteria	Firmicutes	Clostridia	Clostridia_unclassified	Clostridia_unclassified	Clostridia_unclassified
Otu0197	15.4393	2.67961	0.865434	3.09627	0.00195973	0.00693076	Bacteria	Firmicutes	Clostridia	Clostridiales	Ruminococcaceae	Clostridium_IV
Otu0198	22.7417	-8.78393	2.7523	-3.19149	0.00141542	0.00521788	Bacteria	Firmicutes	Clostridia	Clostridiales	Lachnospiraceae	Lachnospiraceae_unclassified
Otu0201	20.5599	-1.47668	0.624249	-2.36553	0.0180044	0.0442481	Bacteria	Firmicutes	Clostridia	Clostridiales	Lachnospiraceae	Lachnospiraceae_unclassified
Otu0204	33.1693	-6.6536	2.83873	-2.34386	0.0190854	0.0458682	Bacteria	Firmicutes	Clostridia	Clostridiales	Lachnospiraceae	Lachnospiraceae_unclassified
Otu0205	21.7262	-2.17107	0.780555	-2.78144	0.00541177	0.0160144	Bacteria	Firmicutes	Clostridia	Clostridiales	Lachnospiraceae	Lachnospiraceae_unclassified
Otu0206	50.2589	-6.94336	1.34356	-5.16787	2.36779e-07	2.51216e-06	Bacteria	Actinobacteria	Actinobacteria	Coriobacteriales	Coriobacteriaceae	Olsenella
Otu0208	21.8163	-8.27128	3.02624	-2.73318	0.00627254	0.0181904	Bacteria	Firmicutes	Clostridia	Clostridiales	Lachnospiraceae	Lachnospiraceae_unclassified
Otu0209	21.3859	-24.0202	4.16517	-5.76692	8.07316e-09	1.21097e-07	Bacteria	Firmicutes	Clostridia	Clostridiales	Lachnospiraceae	Lachnospiraceae_unclassified
Otu0212	19.7865	-23.1907	4.16565	-5.56712	2.58988e-08	3.41393e-07	Bacteria	Firmicutes	Clostridia	Clostridiales	Lachnospiraceae	Lachnospiraceae_unclassified
Otu0214	14.9731	7.46401	2.32064	3.21635	0.00129831	0.00491098	Bacteria	Bacteroidetes	Bacteroidia	Bacteroidales	Porphyromonadaceae	Parabacteroides
Otu0216	20.1578	-8.94727	3.06812	-2.9162	0.00354318	0.011333	Bacteria	Firmicutes	Clostridia	Clostridiales	Clostridiales_unclassified	Clostridiales_unclassified
Otu0218	26.0826	-24.5414	3.74119	-6.5598	5.38798e-11	1.37869e-09	Bacteria	Firmicutes	Clostridia	Clostridiales	Clostridiales_unclassified	Clostridiales_unclassified
Otu0221	19.5088	-22.4346	3.59965	-6.23244	4.59234e-10	9.08032e-09	Bacteria	Firmicutes	Clostridia	Clostridiales	Lachnospiraceae	Lachnospiraceae_unclassified
Otu0222	22.8978	-9.20355	3.4524	-2.66585	0.00767949	0.0216921	Bacteria	Firmicutes	Clostridia	Clostridiales	Lachnospiraceae	Lachnospiraceae_unclassified
Otu0223	19.0343	-7.55711	2.703	-2.79582	0.00517683	0.0156305	Bacteria	Firmicutes	Clostridia	Clostridiales	Lachnospiraceae	Lachnospiraceae_unclassified
Otu0225	20.4214	-4.82712	1.42785	-3.3807	0.000723002	0.00291209	Bacteria	Firmicutes	Clostridia	Clostridiales	Clostridiales_unclassified	Clostridiales_unclassified
Otu0226	13.8788	4.19847	1.29421	3.24405	0.00117843	0.00450206	Bacteria	Bacteroidetes	Bacteroidia	Bacteroidales	Rikenellaceae	Alistipes
Otu0227	23.1371	-8.86028	3.18889	-2.77848	0.00546133	0.0160519	Bacteria	Firmicutes	Clostridia	Clostridiales	Ruminococcaceae	Ruminococcaceae_unclassified
Otu0228	30.0378	-6.00387	2.12487	-2.82553	0.00472032	0.0145627	Bacteria	Firmicutes	Clostridia	Clostridiales	Lachnospiraceae	Lachnospiraceae_unclassified
Otu0230	17.9332	-3.59044	1.10572	-3.24716	0.00116561	0.00450206	Bacteria	Bacteroidetes	Bacteroidia	Bacteroidales	Rikenellaceae	Alistipes
Otu0231	17.5335	-3.86475	1.00228	-3.85597	0.000115273	0.000583065	Bacteria	Firmicutes	Clostridia	Clostridiales	Ruminococcaceae	Butyricicoccus
Otu0233	18.8218	-5.0104	1.49959	-3.34118	0.000834238	0.0033293	Bacteria	Bacteroidetes	Bacteroidia	Bacteroidales	Rikenellaceae	Alistipes
Otu0239	14.3962	-2.32079	0.944558	-2.45702	0.0140097	0.036275	Bacteria	Firmicutes	Clostridia	Clostridiales	Lachnospiraceae	Clostridium_XlVa
Otu0241	17.1747	-8.12881	2.09943	-3.8719	0.000107989	0.000552648	Bacteria	Firmicutes	Clostridia	Clostridiales	Lachnospiraceae	Lachnospiraceae_unclassified
Otu0243	13.9753	-23.3318	4.16559	-5.60108	2.13024e-08	2.8958e-07	Bacteria	Firmicutes	Clostridia	Clostridiales	Clostridiales_unclassified	Clostridiales_unclassified
Otu0245	10.6805	5.51213	1.62748	3.3869	0.000706861	0.00287369	Bacteria	Firmicutes	Firmicutes_unclassified	Firmicutes_unclassified	Firmicutes_unclassified	Firmicutes_unclassified
Otu0250	11.0449	-1.99174	0.575585	-3.46037	0.000539424	0.00230048	Bacteria	Firmicutes	Clostridia	Clostridiales	Lachnospiraceae	Lachnospiraceae_unclassified
Otu0251	12.4036	-7.37672	1.36794	-5.39259	6.94496e-08	8.39183e-07	Bacteria	Firmicutes	Clostridia	Clostridiales	Ruminococcaceae	Clostridium_IV
Otu0252	14.7591	-7.52228	1.13543	-6.62503	3.47185e-11	9.81224e-10	Bacteria	Firmicutes	Clostridia	Clostridiales	Lachnospiraceae	Lachnospiraceae_unclassified
Otu0253	10.1335	-2.01705	0.835912	-2.413	0.0158219	0.0402487	Bacteria	Firmicutes	Clostridia	Clostridiales	Ruminococcaceae	Oscillibacter
Otu0258	12.137	-5.27672	1.52746	-3.45457	0.000551168	0.00232775	Bacteria	Firmicutes	Clostridia	Clostridiales	Lachnospiraceae	Lachnospiraceae_unclassified
Otu0260	6.26692	4.32832	1.83146	2.36332	0.0181119	0.0442622	Bacteria	Firmicutes	Clostridia	Clostridiales	Lachnospiraceae	Lachnospiraceae_unclassified
Otu0261	13.6727	-7.73142	1.44354	-5.35588	8.51394e-08	9.74622e-07	Bacteria	Firmicutes	Clostridia	Clostridiales	Lachnospiraceae	Lachnospiraceae_unclassified
Otu0264	10.3314	-1.89534	0.614573	-3.084	0.00204238	0.00710747	Bacteria	Firmicutes	Clostridia	Clostridiales	Clostridiales_unclassified	Clostridiales_unclassified
Otu0265	11.7928	-7.00757	1.71234	-4.0924	4.26924e-05	0.000260188	Bacteria	Firmicutes	Clostridia	Clostridiales	Lachnospiraceae	Lachnospiraceae_unclassified
Otu0266	11.2567	-4.41484	1.10108	-4.00957	6.08285e-05	0.000334942	Bacteria	Firmicutes	Clostridia	Clostridiales	Clostridiales_unclassified	Clostridiales_unclassified
Otu0267	11.0451	-6.49257	2.04499	-3.17487	0.00149902	0.0054796	Bacteria	Firmicutes	Clostridia	Clostridiales	Ruminococcaceae	Ruminococcaceae_unclassified
Otu0269	9.60295	-6.42721	1.56411	-4.10917	3.97081e-05	0.000250334	Bacteria	Firmicutes	Clostridia	Clostridiales	Ruminococcaceae	Butyricicoccus
Otu0270	11.7518	-7.93617	2.11324	-3.75546	0.000173026	0.00083629	Bacteria	Firmicutes	Clostridia	Clostridiales	Lachnospiraceae	Lachnospiraceae_unclassified
Otu0272	6.50154	20.4942	4.16592	4.91949	8.67699e-07	7.43613e-06	Bacteria	Firmicutes	Clostridia	Clostridiales	Lachnospiraceae	Lachnospiraceae_unclassified
Otu0273	10.2782	-3.34637	0.757223	-4.41927	9.90346e-06	7.01353e-05	Bacteria	Firmicutes	Clostridia	Clostridiales	Lachnospiraceae	Lachnospiraceae_unclassified
Otu0274	12.1728	-5.79048	2.12732	-2.72196	0.00648964	0.0186953	Bacteria	Firmicutes	Clostridia	Clostridiales	Clostridiales_unclassified	Clostridiales_unclassified
Otu0277	9.60782	-22.047	4.16728	-5.29049	1.21987e-07	1.36062e-06	Bacteria	Firmicutes	Clostridia	Clostridiales	Lachnospiraceae	Lachnospiraceae_unclassified
Otu0280	9.52082	-22.5295	3.51124	-6.41639	1.3954e-10	3.19473e-09	Bacteria	Firmicutes	Clostridia	Clostridiales	Lachnospiraceae	Lachnospiraceae_unclassified
Otu0284	4.89425	2.82974	1.19422	2.36953	0.0178107	0.0440209	Bacteria	Firmicutes	Clostridia	Clostridiales	Clostridiales_unclassified	Clostridiales_unclassified
Otu0285	8.53867	-3.21555	0.939548	-3.42244	0.000620614	0.00254822	Bacteria	Firmicutes	Clostridia	Clostridiales	Ruminococcaceae	Ruminococcaceae_unclassified
Otu0290	9.02711	-6.52348	1.70958	-3.81584	0.000135721	0.000663356	Bacteria	Firmicutes	Firmicutes_unclassified	Firmicutes_unclassified	Firmicutes_unclassified	Firmicutes_unclassified
Otu0294	8.80182	-6.8466	1.21388	-5.64027	1.69787e-08	2.3825e-07	Bacteria	Firmicutes	Clostridia	Clostridiales	Lachnospiraceae	Lachnospiraceae_unclassified
Otu0297	6.09437	6.49475	2.15778	3.00992	0.00261317	0.00895064	Bacteria	Bacteroidetes	Bacteroidia	Bacteroidales	Rikenellaceae	Alistipes
Otu0298	20.9774	-6.77496	1.44315	-4.69458	2.67159e-06	2.11298e-05	Bacteria	Actinobacteria	Actinobacteria	Coriobacteriales	Coriobacteriaceae	Coriobacteriaceae_unclassified
Otu0302	4.30988	2.52287	0.88476	2.85148	0.00435169	0.0136186	Bacteria	Firmicutes	Clostridia	Clostridiales	Ruminococcaceae	Ruminococcaceae_unclassified
Otu0307	9.27504	-6.02786	2.01058	-2.99808	0.00271688	0.00909109	Bacteria	Firmicutes	Erysipelotrichia	Erysipelotrichales	Erysipelotrichaceae	Erysipelotrichaceae_unclassified
Otu0312	6.18774	-3.9452	1.00856	-3.91172	9.16423e-05	0.000480294	Bacteria	Firmicutes	Clostridia	Clostridiales	Lachnospiraceae	Lachnospiraceae_unclassified
Otu0314	3.33269	5.04137	1.41809	3.55503	0.000377935	0.00168271	Bacteria	Firmicutes	Firmicutes_unclassified	Firmicutes_unclassified	Firmicutes_unclassified	Firmicutes_unclassified
Otu0318	19.1989	-6.26699	1.82051	-3.44244	0.000576502	0.00241133	Bacteria	Actinobacteria	Actinobacteria	Coriobacteriales	Coriobacteriaceae	Coriobacteriaceae_unclassified
Otu0319	12.3876	-5.53318	2.32203	-2.3829	0.0171769	0.0431904	Bacteria	Firmicutes	Clostridia	Clostridiales	Lachnospiraceae	Lachnospiraceae_unclassified
Otu0322	3.31201	5.11178	2.18315	2.34147	0.019208	0.0459092	Bacteria	Firmicutes	Clostridia	Clostridiales	Lachnospiraceae	Lachnospiraceae_unclassified
Otu0324	6.58303	-6.58267	1.08792	-6.0507	1.44218e-09	2.61394e-08	Bacteria	Bacteroidetes	Bacteroidia	Bacteroidales	Porphyromonadaceae	Porphyromonadaceae_unclassified
Otu0326	5.49255	-2.83938	1.14159	-2.4872	0.0128751	0.0339435	Bacteria	Firmicutes	Clostridia	Clostridiales	Clostridiales_unclassified	Clostridiales_unclassified
Otu0330	6.6116	-5.96827	2.10277	-2.83829	0.00453558	0.0140927	Bacteria	Firmicutes	Clostridia	Clostridiales	Lachnospiraceae	Lachnospiraceae_unclassified
Otu0331	6.68205	-3.47331	0.903027	-3.8463	0.000119913	0.000599566	Bacteria	Firmicutes	Clostridia	Clostridiales	Lachnospiraceae	Lachnospiraceae_unclassified
Otu0332	6.15166	-5.50848	2.18594	-2.51996	0.0117368	0.0315155	Bacteria	Bacteria_unclassified	Bacteria_unclassified	Bacteria_unclassified	Bacteria_unclassified	Bacteria_unclassified
Otu0334	3.03439	4.73003	1.86344	2.53833	0.0111384	0.0300944	Bacteria	Firmicutes	Clostridia	Clostridiales	Lachnospiraceae	Lachnospiraceae_unclassified
Otu0342	5.01003	-6.21618	1.21819	-5.10278	3.34694e-07	3.16504e-06	Bacteria	Firmicutes	Clostridia	Clostridiales	Lachnospiraceae	Lachnospiraceae_unclassified
Otu0343	4.96054	-2.64708	1.00214	-2.64144	0.00825555	0.0230203	Bacteria	Firmicutes	Clostridia	Clostridiales	Lachnospiraceae	Lachnospiraceae_unclassified
Otu0349	2.93586	5.25925	1.76096	2.98658	0.0028212	0.00936812	Bacteria	Firmicutes	Clostridia	Clostridiales	Clostridiales_unclassified	Clostridiales_unclassified
Otu0359	4.91935	-5.13062	1.89895	-2.70183	0.00689596	0.0196062	Bacteria	Firmicutes	Clostridia	Clostridiales	Clostridiales_unclassified	Clostridiales_unclassified
Otu0367	3.28046	-6.32537	1.57711	-4.01075	6.05272e-05	0.000334942	Bacteria	Bacteroidetes	Bacteroidia	Bacteroidales	Porphyromonadaceae	Porphyromonadaceae_unclassified
Otu0369	4.18677	-4.60818	1.64946	-2.79374	0.00521016	0.0156305	Bacteria	Firmicutes	Clostridia	Clostridiales	Clostridiales_unclassified	Clostridiales_unclassified
Otu0370	6.9894	-3.39773	1.14636	-2.96393	0.00303735	0.0099342	Bacteria	Actinobacteria	Actinobacteria	Coriobacteriales	Coriobacteriaceae	Coriobacteriaceae_unclassified
Otu0371	2.8515	3.86838	1.64424	2.35269	0.0186379	0.0452933	Bacteria	Bacteroidetes	Bacteroidia	Bacteroidales	Rikenellaceae	Alistipes
Otu0375	7.55251	-4.25006	1.41604	-3.00136	0.00268774	0.00909109	Bacteria	Actinobacteria	Actinobacteria	Coriobacteriales	Coriobacteriaceae	Coriobacteriaceae_unclassified
Otu0380	4.67601	-5.81014	1.60571	-3.61841	0.000296415	0.00134313	Bacteria	Firmicutes	Clostridia	Clostridiales	Lachnospiraceae	Lachnospiraceae_unclassified
Otu0382	3.20862	-3.07113	1.03908	-2.95562	0.00312046	0.0101299	Bacteria	Actinobacteria	Actinobacteria	Coriobacteriales	Coriobacteriaceae	Coriobacteriaceae_unclassified
Otu0388	3.10552	-5.57309	2.22088	-2.50941	0.0120935	0.0320772	Bacteria	Bacteroidetes	Bacteroidia	Bacteroidales	Rikenellaceae	Alistipes
Otu0390	5.58962	-5.16593	1.37843	-3.7477	0.000178465	0.000853102	Bacteria	Actinobacteria	Actinobacteria	Coriobacteriales	Coriobacteriaceae	Coriobacteriaceae_unclassified
Otu0392	3.18312	-5.30617	1.76911	-2.99934	0.00270564	0.00909109	Bacteria	Bacteroidetes	Bacteroidia	Bacteroidales	Porphyromonadaceae	Barnesiella
Otu0415	6.02385	-3.13424	1.31695	-2.37992	0.0173163	0.0432908	Bacteria	Actinobacteria	Actinobacteria	Coriobacteriales	Coriobacteriaceae	Coriobacteriaceae_unclassified
Otu0428	2.27546	-4.72804	1.82889	-2.5852	0.00973235	0.0266262	Bacteria	Bacteroidetes	Bacteroidia	Bacteroidales	Rikenellaceae	Alistipes
Otu0429	1.41951	3.61091	1.33251	2.70987	0.00673102	0.0192631	Bacteria	Bacteroidetes	Bacteroidia	Bacteroidales	Porphyromonadaceae	Porphyromonadaceae_unclassified
Otu0440	2.84354	-4.9192	1.28326	-3.83336	0.000126406	0.000624847	Bacteria	Actinobacteria	Actinobacteria	Coriobacteriales	Coriobacteriaceae	Coriobacteriaceae_unclassified
Otu0447	2.05642	-4.49712	1.54471	-2.9113	0.00359926	0.0114283	Bacteria	Firmicutes	Clostridia	Clostridiales	Ruminococcaceae	Intestinimonas
Otu0493	1.47489	-4.73999	1.94964	-2.43121	0.0150484	0.0385062	Bacteria	Firmicutes	Clostridia	Clostridiales	Clostridiales_unclassified	Clostridiales_unclassified
Wild type keto to Wild type chow
	baseMean	log2FoldChange	lfcSE	stat	pvalue	padj	Kingdom	Phylum	Class	Order	Family	Genus
Otu0002	2110.93	3.54702	0.617428	5.74482	9.20178e-09	1.15219e-07	Bacteria	Bacteroidetes	Bacteroidia	Bacteroidales	Rikenellaceae	Alistipes
Otu0003	3120.57	-6.36938	1.26263	-5.04452	4.54658e-07	4.20559e-06	Bacteria	Bacteroidetes	Bacteroidia	Bacteroidales	Rikenellaceae	Alistipes
Otu0006	1262.99	2.65721	0.720092	3.6901	0.000224166	0.000904814	Bacteria	Proteobacteria	Deltaproteobacteria	Desulfovibrionales	Desulfovibrionaceae	Desulfovibrionaceae_unclassified
Otu0007	1449.88	1.36852	0.537756	2.54488	0.0109317	0.0281847	Bacteria	Bacteroidetes	Bacteroidia	Bacteroidales	Bacteroidales_unclassified	Bacteroidales_unclassified
Otu0009	1043.2	3.25088	0.880373	3.69262	0.000221958	0.000904122	Bacteria	Firmicutes	Clostridia	Clostridiales	Lachnospiraceae	Lachnospiraceae_unclassified
Otu0011	3951.6	-4.42904	1.26287	-3.50714	0.000452955	0.00170434	Bacteria	Firmicutes	Erysipelotrichia	Erysipelotrichales	Erysipelotrichaceae	Erysipelotrichaceae_unclassified
Otu0012	2332.9	-2.95271	0.927098	-3.18489	0.00144807	0.00490795	Bacteria	Bacteroidetes	Bacteroidia	Bacteroidales	Porphyromonadaceae	Porphyromonadaceae_unclassified
Otu0014	1382.82	-13.2543	2.29063	-5.78632	7.1944e-09	9.75838e-08	Bacteria	Firmicutes	Clostridia	Clostridiales	Lachnospiraceae	Lachnospiraceae_unclassified
Otu0016	1611.94	-6.6568	1.4841	-4.48541	7.27735e-06	4.30819e-05	Bacteria	Bacteroidetes	Bacteroidia	Bacteroidales	Porphyromonadaceae	Porphyromonadaceae_unclassified
Otu0017	815.406	2.17234	0.878379	2.47312	0.0133938	0.0332376	Bacteria	Bacteroidetes	Bacteroidia	Bacteroidales	Rikenellaceae	Alistipes
Otu0018	5727.21	-7.59941	1.52805	-4.97326	6.58369e-07	5.62146e-06	Bacteria	Firmicutes	Erysipelotrichia	Erysipelotrichales	Erysipelotrichaceae	Erysipelotrichaceae_unclassified
Otu0019	568.733	1.60488	0.446992	3.5904	0.000330166	0.00127473	Bacteria	Firmicutes	Clostridia	Clostridiales	Ruminococcaceae	Ruminococcaceae_unclassified
Otu0021	2465.48	-4.69921	0.940117	-4.99854	5.77663e-07	5.23434e-06	Bacteria	Bacteroidetes	Bacteroidia	Bacteroidales	Porphyromonadaceae	Porphyromonadaceae_unclassified
Otu0022	1541.92	-3.84104	0.957181	-4.01286	5.99868e-05	0.000289501	Bacteria	Bacteroidetes	Bacteroidia	Bacteroidales	Porphyromonadaceae	Porphyromonadaceae_unclassified
Otu0024	2546.03	-4.37474	1.06725	-4.09909	4.14772e-05	0.000209271	Bacteria	Bacteroidetes	Bacteroidia	Bacteroidales	Porphyromonadaceae	Barnesiella
Otu0025	1323.63	-4.14388	0.790039	-5.24516	1.56145e-07	1.57565e-06	Bacteria	Bacteroidetes	Bacteroidia	Bacteroidales	Porphyromonadaceae	Porphyromonadaceae_unclassified
Otu0029	1680.25	-3.8286	0.847979	-4.51497	6.33248e-06	3.90503e-05	Bacteria	Candidatus_Saccharibacteria	Candidatus_Saccharibacteria_unclassified	Candidatus_Saccharibacteria_unclassified	Candidatus_Saccharibacteria_unclassified	Candidatus_Saccharibacteria_unclassified
Otu0031	2138.52	-8.35553	0.942867	-8.86183	7.87093e-19	4.36837e-17	Bacteria	Actinobacteria	Actinobacteria	Bifidobacteriales	Bifidobacteriaceae	Bifidobacterium
Otu0034	334.739	2.43673	0.499922	4.87422	1.09237e-06	8.22056e-06	Bacteria	Firmicutes	Clostridia	Clostridiales	Ruminococcaceae	Ruminococcaceae_unclassified
Otu0035	974.157	-5.35028	0.858501	-6.23212	4.60172e-10	7.29701e-09	Bacteria	Bacteroidetes	Bacteroidia	Bacteroidales	Porphyromonadaceae	Porphyromonadaceae_unclassified
Otu0036	491.904	-7.71904	2.31594	-3.333	0.000859155	0.00307633	Bacteria	Firmicutes	Clostridia	Clostridiales	Lachnospiraceae	Clostridium_XlVa
Otu0037	1023.63	-14.4365	1.28696	-11.2175	3.34435e-29	7.42445e-27	Bacteria	Bacteroidetes	Bacteroidia	Bacteroidales	Porphyromonadaceae	Porphyromonadaceae_unclassified
Otu0040	243.283	7.24413	1.96734	3.68219	0.000231237	0.000924949	Bacteria	Bacteroidetes	Bacteroidia	Bacteroidales	Bacteroidaceae	Bacteroides
Otu0041	1311.15	-9.36986	1.59076	-5.89019	3.85747e-09	5.52489e-08	Bacteria	Proteobacteria	Betaproteobacteria	Burkholderiales	Sutterellaceae	Parasutterella
Otu0043	525.036	-6.28637	1.29719	-4.84615	1.25881e-06	9.01468e-06	Bacteria	Bacteroidetes	Bacteroidia	Bacteroidales	Porphyromonadaceae	Porphyromonadaceae_unclassified
Otu0045	224.826	4.79927	1.72426	2.78338	0.00537962	0.0154912	Bacteria	Proteobacteria	Deltaproteobacteria	Desulfovibrionales	Desulfovibrionaceae	Desulfovibrio
Otu0046	254.524	2.31007	0.847898	2.72447	0.00644048	0.0175434	Bacteria	Firmicutes	Clostridia	Clostridiales	Lachnospiraceae	Lachnospiraceae_unclassified
Otu0047	597.049	-5.69932	1.15612	-4.92971	8.23528e-07	6.89899e-06	Bacteria	Bacteroidetes	Bacteroidia	Bacteroidales	Porphyromonadaceae	Porphyromonadaceae_unclassified
Otu0048	264.083	3.62765	1.05541	3.43721	0.000587748	0.00217959	Bacteria	Bacteroidetes	Bacteroidia	Bacteroidales	Porphyromonadaceae	Parabacteroides
Otu0049	192.733	5.2906	1.40999	3.75223	0.000175268	0.000762931	Bacteria	Bacteroidetes	Bacteroidia	Bacteroidales	Porphyromonadaceae	Barnesiella
Otu0050	304.602	-11.6636	3.07982	-3.78713	0.0001524	0.000676657	Bacteria	Firmicutes	Clostridia	Clostridiales	Lachnospiraceae	Lachnospiraceae_unclassified
Otu0052	1124.42	-7.06768	1.89401	-3.73159	0.000190277	0.000812337	Bacteria	Proteobacteria	Deltaproteobacteria	Desulfovibrionales	Desulfovibrionaceae	Desulfovibrio
Otu0053	456.52	-4.15294	1.20845	-3.43659	0.000589078	0.00217959	Bacteria	Bacteroidetes	Bacteroidia	Bacteroidales	Porphyromonadaceae	Porphyromonadaceae_unclassified
Otu0055	354.127	-5.4035	1.42796	-3.78408	0.000154279	0.000678215	Bacteria	Bacteroidetes	Bacteroidia	Bacteroidales	Rikenellaceae	Alistipes
Otu0056	324.686	-27.2305	2.44086	-11.1561	6.68783e-29	9.89799e-27	Bacteria	Firmicutes	Clostridia	Clostridiales	Clostridiales_unclassified	Clostridiales_unclassified
Otu0057	166.359	1.65161	0.542973	3.04178	0.00235182	0.00767799	Bacteria	Firmicutes	Clostridia	Clostridiales	Ruminococcaceae	Oscillibacter
Otu0058	757.181	-13.5928	1.72316	-7.88827	3.06411e-15	1.13372e-13	Bacteria	Bacteroidetes	Bacteroidia	Bacteroidales	Porphyromonadaceae	Porphyromonadaceae_unclassified
Otu0059	268.827	-9.87114	1.2694	-7.7762	7.47378e-15	2.55258e-13	Bacteria	Bacteroidetes	Bacteroidia	Bacteroidales	Porphyromonadaceae	Porphyromonadaceae_unclassified
Otu0064	240.27	-4.42771	1.37589	-3.21808	0.00129054	0.00444185	Bacteria	Firmicutes	Clostridia	Clostridiales	Lachnospiraceae	Lachnospiraceae_unclassified
Otu0069	711.911	-14.1951	1.93081	-7.35192	1.95382e-13	5.55395e-12	Bacteria	Firmicutes	Erysipelotrichia	Erysipelotrichales	Erysipelotrichaceae	Turicibacter
Otu0073	135.343	1.70267	0.628678	2.70833	0.00676234	0.0183078	Bacteria	Bacteroidetes	Bacteroidia	Bacteroidales	Porphyromonadaceae	Porphyromonadaceae_unclassified
Otu0074	312.377	-3.2981	0.882107	-3.73889	0.000184833	0.000796758	Bacteria	Bacteroidetes	Bacteroidia	Bacteroidales	Porphyromonadaceae	Porphyromonadaceae_unclassified
Otu0075	344.142	-12.6282	1.86006	-6.78913	1.12814e-11	2.38522e-10	Bacteria	Bacteroidetes	Bacteroidia	Bacteroidales	Porphyromonadaceae	Porphyromonadaceae_unclassified
Otu0076	109.971	9.86134	1.32528	7.44093	9.99811e-14	3.17083e-12	Bacteria	Firmicutes	Clostridia	Clostridiales	Peptostreptococcaceae	Romboutsia
Otu0078	221.776	-4.70931	1.16272	-4.05024	5.1165e-05	0.00025525	Bacteria	Firmicutes	Bacilli	Lactobacillales	Lactobacillaceae	Lactobacillus
Otu0079	171.171	-3.08045	1.0309	-2.98812	0.00280699	0.00894899	Bacteria	Firmicutes	Bacilli	Lactobacillales	Lactobacillaceae	Lactobacillus
Otu0081	159.361	-10.9253	2.05826	-5.30801	1.10827e-07	1.20017e-06	Bacteria	Bacteroidetes	Bacteroidia	Bacteroidales	Porphyromonadaceae	Porphyromonadaceae_unclassified
Otu0083	220.53	-12.44	1.38766	-8.96474	3.1102e-19	2.30155e-17	Bacteria	Firmicutes	Bacilli	Lactobacillales	Lactobacillaceae	Lactobacillus
Otu0088	81.6828	1.28727	0.499443	2.57741	0.00995433	0.0259984	Bacteria	Bacteroidetes	Bacteroidia	Bacteroidales	Porphyromonadaceae	Porphyromonadaceae_unclassified
Otu0089	209.176	-7.98017	1.72612	-4.62319	3.77888e-06	2.43163e-05	Bacteria	Bacteroidetes	Bacteroidia	Bacteroidales	Porphyromonadaceae	Porphyromonadaceae_unclassified
Otu0091	74.7155	4.09283	1.04405	3.92016	8.84919e-05	0.000422478	Bacteria	Firmicutes	Clostridia	Clostridiales	Lachnospiraceae	Lachnospiraceae_unclassified
Otu0092	550.773	-29.0184	2.46234	-11.7849	4.67036e-32	2.07364e-29	Bacteria	Bacteroidetes	Bacteroidia	Bacteroidales	Porphyromonadaceae	Barnesiella
Otu0093	134.554	-10.9152	2.06459	-5.28688	1.24422e-07	1.31532e-06	Bacteria	Firmicutes	Clostridia	Clostridiales	Lachnospiraceae	Lachnospiraceae_unclassified
Otu0094	70.263	2.67988	0.614028	4.36443	1.27455e-05	6.9864e-05	Bacteria	Firmicutes	Clostridia	Clostridiales	Lachnospiraceae	Clostridium_XlVb
Otu0095	206.064	-7.84662	1.11527	-7.03565	1.98332e-12	4.89219e-11	Bacteria	Bacteroidetes	Bacteroidia	Bacteroidales	Porphyromonadaceae	Porphyromonadaceae_unclassified
Otu0098	53.9618	4.25347	1.44975	2.93393	0.00334697	0.0104404	Bacteria	Firmicutes	Clostridia	Clostridiales	Lachnospiraceae	Lachnospiraceae_unclassified
Otu0099	88.0316	-1.63013	0.590261	-2.76171	0.00575003	0.0161932	Bacteria	Firmicutes	Clostridia	Clostridiales	Ruminococcaceae	Ruminococcaceae_unclassified
Otu0100	64.9151	2.38285	0.644616	3.69655	0.000218552	0.000898492	Bacteria	Firmicutes	Clostridia	Clostridiales	Lachnospiraceae	Acetatifactor
Otu0102	133.446	-11.8161	2.63148	-4.4903	7.11245e-06	4.26747e-05	Bacteria	Firmicutes	Clostridia	Clostridiales	Lachnospiraceae	Roseburia
Otu0104	225.15	-3.35706	1.09481	-3.06635	0.00216689	0.00712667	Bacteria	Bacteroidetes	Bacteroidia	Bacteroidales	Porphyromonadaceae	Porphyromonadaceae_unclassified
Otu0105	114.935	-10.9672	2.23986	-4.8964	9.76098e-07	7.73907e-06	Bacteria	Bacteroidetes	Bacteroidia	Bacteroidales	Prevotellaceae	Prevotella
Otu0109	54.9564	4.10441	1.48657	2.761	0.00576245	0.0161932	Bacteria	Firmicutes	Clostridia	Clostridiales	Lachnospiraceae	Lachnospiraceae_unclassified
Otu0110	56.7576	2.04075	0.491437	4.15262	3.28691e-05	0.000171693	Bacteria	Firmicutes	Clostridia	Clostridiales	Clostridiales_unclassified	Clostridiales_unclassified
Otu0111	58.7067	4.32406	1.62631	2.65882	0.00784158	0.0209739	Bacteria	Firmicutes	Clostridia	Clostridiales	Lachnospiraceae	Lachnospiraceae_unclassified
Otu0112	129.009	-11.2734	2.51741	-4.47816	7.52887e-06	4.39844e-05	Bacteria	Bacteria_unclassified	Bacteria_unclassified	Bacteria_unclassified	Bacteria_unclassified	Bacteria_unclassified
Otu0115	82.1124	-24.2179	2.94821	-8.21442	2.13199e-16	9.46606e-15	Bacteria	Firmicutes	Clostridia	Clostridiales	Lachnospiraceae	Lachnospiraceae_unclassified
Otu0120	142.63	-2.70725	1.14116	-2.37237	0.0176743	0.0410857	Bacteria	Bacteroidetes	Bacteroidia	Bacteroidales	Porphyromonadaceae	Porphyromonadaceae_unclassified
Otu0125	92.2633	-23.8038	2.63876	-9.02082	1.86682e-19	1.65773e-17	Bacteria	Firmicutes	Clostridia	Clostridiales	Lachnospiraceae	Clostridium_XlVa
Otu0126	69.4598	-2.27491	0.931771	-2.44149	0.0146267	0.0352948	Bacteria	Firmicutes	Clostridia	Clostridiales	Lachnospiraceae	Lachnospiraceae_unclassified
Otu0127	124.518	-11.2852	1.75102	-6.44491	1.1567e-10	1.97528e-09	Bacteria	Bacteroidetes	Bacteroidia	Bacteroidales	Porphyromonadaceae	Porphyromonadaceae_unclassified
Otu0128	38.6401	5.95929	1.60507	3.7128	0.000204977	0.000850558	Bacteria	Firmicutes	Clostridia	Clostridiales	Lachnospiraceae	Lachnospiraceae_unclassified
Otu0129	108.526	-2.77876	1.07444	-2.58624	0.00970289	0.0254916	Bacteria	Bacteroidetes	Bacteroidia	Bacteroidales	Porphyromonadaceae	Porphyromonadaceae_unclassified
Otu0132	87.6221	-26.6134	4.16502	-6.38975	1.66161e-10	2.73243e-09	Bacteria	Tenericutes	Mollicutes	Anaeroplasmatales	Anaeroplasmataceae	Anaeroplasma
Otu0135	68.8699	-6.66195	2.77655	-2.39937	0.0164235	0.0389948	Bacteria	Firmicutes	Clostridia	Clostridiales	Lachnospiraceae	Lachnospiraceae_unclassified
Otu0137	75.4905	-2.44781	1.01888	-2.40246	0.0162854	0.0388747	Bacteria	Firmicutes	Bacilli	Lactobacillales	Lactobacillaceae	Lactobacillus
Otu0138	33.6969	8.10064	2.85521	2.83714	0.00455193	0.0134737	Bacteria	Firmicutes	Clostridia	Clostridiales	Lachnospiraceae	Lachnospiraceae_unclassified
Otu0139	59.3124	-2.8041	0.6804	-4.12125	3.76822e-05	0.000194545	Bacteria	Firmicutes	Clostridia	Clostridiales	Ruminococcaceae	Ruminococcaceae_unclassified
Otu0142	57.0169	-9.25106	2.38135	-3.88479	0.000102418	0.000483763	Bacteria	Firmicutes	Clostridia	Clostridiales	Clostridiales_unclassified	Clostridiales_unclassified
Otu0143	65.9787	-9.74505	0.996549	-9.7788	1.38853e-22	1.54127e-20	Bacteria	Firmicutes	Clostridia	Clostridiales	Lachnospiraceae	Lachnospiraceae_unclassified
Otu0145	59.0132	-5.14859	1.40735	-3.65835	0.000253841	0.0010063	Bacteria	Firmicutes	Clostridia	Clostridiales	Clostridiales_unclassified	Clostridiales_unclassified
Otu0148	66.0443	-9.98546	1.49289	-6.68866	2.25218e-11	4.34769e-10	Bacteria	Bacteroidetes	Bacteroidia	Bacteroidales	Porphyromonadaceae	Porphyromonadaceae_unclassified
Otu0149	53.77	-2.91394	1.1918	-2.445	0.0144854	0.0351448	Bacteria	Firmicutes	Clostridia	Clostridiales	Clostridiales_unclassified	Clostridiales_unclassified
Otu0150	52.325	-9.96557	1.1147	-8.94013	3.88727e-19	2.46564e-17	Bacteria	Firmicutes	Clostridia	Clostridiales	Lachnospiraceae	Clostridium_XlVb
Otu0151	41.9649	-2.52237	0.738236	-3.41675	0.000633728	0.00232541	Bacteria	Firmicutes	Clostridia	Clostridiales	Lachnospiraceae	Lachnospiraceae_unclassified
Otu0153	55.7509	-6.77976	1.18907	-5.70173	1.18597e-08	1.42317e-07	Bacteria	Bacteroidetes	Bacteroidia	Bacteroidales	Porphyromonadaceae	Porphyromonadaceae_unclassified
Otu0154	59.1588	-10.2343	3.99331	-2.56286	0.0103814	0.0269552	Bacteria	Bacteroidetes	Bacteroidia	Bacteroidales	Porphyromonadaceae	Porphyromonadaceae_unclassified
Otu0155	47.5383	-3.15908	0.783177	-4.03367	5.49131e-05	0.000270904	Bacteria	Firmicutes	Clostridia	Clostridiales	Lachnospiraceae	Lachnospiraceae_unclassified
Otu0157	34.9604	-1.35426	0.493267	-2.74549	0.00604208	0.0168722	Bacteria	Firmicutes	Clostridia	Clostridiales	Ruminococcaceae	Ruminococcaceae_unclassified
Otu0159	48.6409	-9.83461	1.47029	-6.68888	2.24892e-11	4.34769e-10	Bacteria	Firmicutes	Clostridia	Clostridiales	Clostridiales_unclassified	Clostridiales_unclassified
Otu0163	46.016	-9.95365	2.07634	-4.79385	1.63608e-06	1.15305e-05	Bacteria	Firmicutes	Clostridia	Clostridiales	Clostridiales_unclassified	Clostridiales_unclassified
Otu0164	40.7767	-8.95346	1.83085	-4.89033	1.00669e-06	7.84158e-06	Bacteria	Firmicutes	Clostridia	Clostridiales	Lachnospiraceae	Lachnospiraceae_unclassified
Otu0170	30.265	-21.6161	3.56834	-6.05775	1.38038e-09	2.04296e-08	Bacteria	Firmicutes	Erysipelotrichia	Erysipelotrichales	Erysipelotrichaceae	Erysipelotrichaceae_unclassified
Otu0172	63.8157	-3.38286	1.29738	-2.60745	0.00912204	0.0242526	Bacteria	Bacteroidetes	Bacteroidia	Bacteroidales	Porphyromonadaceae	Porphyromonadaceae_unclassified
Otu0174	30.2348	-1.9968	0.809725	-2.46602	0.0136624	0.0335143	Bacteria	Firmicutes	Clostridia	Clostridiales	Lachnospiraceae	Lachnospiraceae_unclassified
Otu0177	37.8448	-9.28885	2.09705	-4.42949	9.44569e-06	5.30872e-05	Bacteria	Firmicutes	Clostridia	Clostridiales	Clostridiales_unclassified	Clostridiales_unclassified
Otu0178	36.3091	-9.44925	1.93404	-4.88577	1.03025e-06	7.88676e-06	Bacteria	Firmicutes	Clostridia	Clostridiales	Lachnospiraceae	Lachnospiraceae_unclassified
Otu0179	21.6498	3.54337	1.36238	2.60086	0.00929917	0.0245764	Bacteria	Firmicutes	Clostridia	Clostridiales	Lachnospiraceae	Acetatifactor
Otu0180	20.0113	1.77913	0.537809	3.3081	0.000939301	0.00328386	Bacteria	Firmicutes	Clostridia	Clostridiales	Lachnospiraceae	Lachnospiraceae_unclassified
Otu0183	43.1833	-25.2326	3.08663	-8.17481	2.96334e-16	1.19611e-14	Bacteria	Firmicutes	Clostridia	Clostridiales	Clostridiales_unclassified	Clostridiales_unclassified
Otu0184	37.7532	-9.22876	2.77924	-3.3206	0.000898238	0.00319054	Bacteria	Firmicutes	Clostridia	Clostridiales	Ruminococcaceae	Clostridium_IV
Otu0185	35.7944	-8.05974	1.73023	-4.65819	3.19005e-06	2.08292e-05	Bacteria	Firmicutes	Clostridia	Clostridiales	Lachnospiraceae	Lachnospiraceae_unclassified
Otu0186	27.0598	-2.75057	1.13945	-2.41394	0.0157811	0.0378746	Bacteria	Firmicutes	Clostridia	Clostridiales	Lachnospiraceae	Acetatifactor
Otu0187	32.7667	-8.18582	1.7328	-4.72403	2.31211e-06	1.60403e-05	Bacteria	Firmicutes	Clostridia	Clostridiales	Lachnospiraceae	Lachnospiraceae_unclassified
Otu0188	17.2618	5.61774	1.53804	3.65253	0.000259674	0.00102031	Bacteria	Firmicutes	Clostridia	Clostridiales	Lachnospiraceae	Lachnospiraceae_unclassified
Otu0189	30.5583	-5.56288	1.01723	-5.46868	4.5341e-08	5.16189e-07	Bacteria	Firmicutes	Clostridia	Clostridiales	Lachnospiraceae	Clostridium_XlVa
Otu0192	28.6078	-8.16562	0.947102	-8.6217	6.59696e-18	3.2545e-16	Bacteria	Firmicutes	Clostridia	Clostridiales	Lachnospiraceae	Lachnospiraceae_unclassified
Otu0193	23.1336	-1.71767	0.510661	-3.36363	0.000769246	0.00277679	Bacteria	Firmicutes	Clostridia	Clostridiales	Ruminococcaceae	Ruminococcaceae_unclassified
Otu0194	34.5454	-24.2786	3.65235	-6.6474	2.98324e-11	5.51899e-10	Bacteria	Firmicutes	Clostridia	Clostridiales	Ruminococcaceae	Ruminococcaceae_unclassified
Otu0196	27.5563	-5.27796	1.79982	-2.93249	0.00336256	0.0104404	Bacteria	Firmicutes	Clostridia	Clostridia_unclassified	Clostridia_unclassified	Clostridia_unclassified
Otu0197	15.4393	1.99697	0.876117	2.27934	0.0226468	0.0497782	Bacteria	Firmicutes	Clostridia	Clostridiales	Ruminococcaceae	Clostridium_IV
Otu0198	22.7417	-7.65824	2.75747	-2.77727	0.00548175	0.0156019	Bacteria	Firmicutes	Clostridia	Clostridiales	Lachnospiraceae	Lachnospiraceae_unclassified
Otu0201	20.5599	-1.85282	0.632367	-2.92998	0.00338987	0.0104488	Bacteria	Firmicutes	Clostridia	Clostridiales	Lachnospiraceae	Lachnospiraceae_unclassified
Otu0206	50.2589	-9.21234	1.34164	-6.86647	6.58087e-12	1.46095e-10	Bacteria	Actinobacteria	Actinobacteria	Coriobacteriales	Coriobacteriaceae	Olsenella
Otu0207	22.1353	-4.04971	1.59232	-2.54328	0.0109819	0.0281847	Bacteria	Bacteroidetes	Bacteroidia	Bacteroidales	Rikenellaceae	Alistipes
Otu0208	21.8163	-8.26675	3.0286	-2.72956	0.0063418	0.0173812	Bacteria	Firmicutes	Clostridia	Clostridiales	Lachnospiraceae	Lachnospiraceae_unclassified
Otu0209	21.3859	-20.8224	4.17863	-4.98307	6.25838e-07	5.55744e-06	Bacteria	Firmicutes	Clostridia	Clostridiales	Lachnospiraceae	Lachnospiraceae_unclassified
Otu0212	19.7865	-22.9773	4.16792	-5.51288	3.53011e-08	4.12465e-07	Bacteria	Firmicutes	Clostridia	Clostridiales	Lachnospiraceae	Lachnospiraceae_unclassified
Otu0213	20.1174	-2.32746	0.930452	-2.50143	0.0123693	0.0312044	Bacteria	Firmicutes	Clostridia	Clostridiales	Ruminococcaceae	Flavonifractor
Otu0214	14.9731	6.66228	2.32066	2.87085	0.00409364	0.0122809	Bacteria	Bacteroidetes	Bacteroidia	Bacteroidales	Porphyromonadaceae	Parabacteroides
Otu0218	26.0826	-26.9771	3.73964	-7.21382	5.44035e-13	1.42089e-11	Bacteria	Firmicutes	Clostridia	Clostridiales	Clostridiales_unclassified	Clostridiales_unclassified
Otu0221	19.5088	-23.6285	3.60002	-6.56342	5.2586e-11	9.33927e-10	Bacteria	Firmicutes	Clostridia	Clostridiales	Lachnospiraceae	Lachnospiraceae_unclassified
Otu0223	19.0343	-8.45255	2.70409	-3.12584	0.00177296	0.00591876	Bacteria	Firmicutes	Clostridia	Clostridiales	Lachnospiraceae	Lachnospiraceae_unclassified
Otu0225	20.4214	-7.0828	1.4235	-4.97561	6.50426e-07	5.62146e-06	Bacteria	Firmicutes	Clostridia	Clostridiales	Clostridiales_unclassified	Clostridiales_unclassified
Otu0227	23.1371	-7.56224	3.19381	-2.36778	0.0178952	0.0413826	Bacteria	Firmicutes	Clostridia	Clostridiales	Ruminococcaceae	Ruminococcaceae_unclassified
Otu0228	30.0378	-9.60845	2.11715	-4.53839	5.66862e-06	3.59552e-05	Bacteria	Firmicutes	Clostridia	Clostridiales	Lachnospiraceae	Lachnospiraceae_unclassified
Otu0230	17.9332	-5.40818	1.10259	-4.90497	9.34393e-07	7.5431e-06	Bacteria	Bacteroidetes	Bacteroidia	Bacteroidales	Rikenellaceae	Alistipes
Otu0231	17.5335	-4.88122	1.00416	-4.86102	1.16783e-06	8.55445e-06	Bacteria	Firmicutes	Clostridia	Clostridiales	Ruminococcaceae	Butyricicoccus
Otu0233	18.8218	-7.05065	1.49636	-4.71186	2.45468e-06	1.67673e-05	Bacteria	Bacteroidetes	Bacteroidia	Bacteroidales	Rikenellaceae	Alistipes
Otu0235	14.5048	-2.05719	0.880569	-2.3362	0.0194807	0.0439058	Bacteria	Firmicutes	Clostridia	Clostridiales	Lachnospiraceae	Lachnospiraceae_unclassified
Otu0239	14.3962	-2.73472	0.951937	-2.8728	0.00406857	0.0122809	Bacteria	Firmicutes	Clostridia	Clostridiales	Lachnospiraceae	Clostridium_XlVa
Otu0241	17.1747	-7.63202	2.10541	-3.62496	0.000289004	0.0011256	Bacteria	Firmicutes	Clostridia	Clostridiales	Lachnospiraceae	Lachnospiraceae_unclassified
Otu0242	15.9687	-2.8868	1.23528	-2.33696	0.0194414	0.0439058	Bacteria	Firmicutes	Clostridia	Clostridiales	Clostridiales_unclassified	Clostridiales_unclassified
Otu0243	13.9753	-21.2899	4.17546	-5.0988	3.41811e-07	3.29922e-06	Bacteria	Firmicutes	Clostridia	Clostridiales	Clostridiales_unclassified	Clostridiales_unclassified
Otu0249	7.98005	4.75172	1.94094	2.44816	0.0143589	0.0350293	Bacteria	Firmicutes	Clostridia	Clostridiales	Lachnospiraceae	Lachnospiraceae_unclassified
Otu0250	11.0449	-1.64065	0.599636	-2.73608	0.00621756	0.0171466	Bacteria	Firmicutes	Clostridia	Clostridiales	Lachnospiraceae	Lachnospiraceae_unclassified
Otu0251	12.4036	-6.45482	1.38243	-4.66918	3.02397e-06	2.00395e-05	Bacteria	Firmicutes	Clostridia	Clostridiales	Ruminococcaceae	Clostridium_IV
Otu0252	14.7591	-7.87893	1.14074	-6.90687	4.95461e-12	1.15781e-10	Bacteria	Firmicutes	Clostridia	Clostridiales	Lachnospiraceae	Lachnospiraceae_unclassified
Otu0253	10.1335	-2.72054	0.842893	-3.22762	0.00124824	0.00432984	Bacteria	Firmicutes	Clostridia	Clostridiales	Ruminococcaceae	Oscillibacter
Otu0258	12.137	-4.16844	1.54424	-2.69936	0.00694737	0.0186948	Bacteria	Firmicutes	Clostridia	Clostridiales	Lachnospiraceae	Lachnospiraceae_unclassified
Otu0261	13.6727	-7.46562	1.45201	-5.14159	2.7242e-07	2.68788e-06	Bacteria	Firmicutes	Clostridia	Clostridiales	Lachnospiraceae	Lachnospiraceae_unclassified
Otu0263	11.9462	-4.06638	1.74735	-2.32718	0.0199559	0.0446709	Bacteria	Firmicutes	Clostridia	Clostridiales	Clostridiales_unclassified	Clostridiales_unclassified
Otu0264	10.3314	-2.38436	0.623901	-3.8217	0.000132536	0.000606659	Bacteria	Firmicutes	Clostridia	Clostridiales	Clostridiales_unclassified	Clostridiales_unclassified
Otu0265	11.7928	-7.67393	1.71594	-4.47215	7.74365e-06	4.46517e-05	Bacteria	Firmicutes	Clostridia	Clostridiales	Lachnospiraceae	Lachnospiraceae_unclassified
Otu0266	11.2567	-5.57804	1.1019	-5.06223	4.14391e-07	3.91467e-06	Bacteria	Firmicutes	Clostridia	Clostridiales	Clostridiales_unclassified	Clostridiales_unclassified
Otu0267	11.0451	-7.8035	2.04525	-3.81542	0.000135949	0.000615934	Bacteria	Firmicutes	Clostridia	Clostridiales	Ruminococcaceae	Ruminococcaceae_unclassified
Otu0269	9.60295	-6.7162	1.5713	-4.27429	1.91748e-05	0.000102574	Bacteria	Firmicutes	Clostridia	Clostridiales	Ruminococcaceae	Butyricicoccus
Otu0270	11.7518	-6.36054	2.12975	-2.98652	0.00282175	0.00894899	Bacteria	Firmicutes	Clostridia	Clostridiales	Lachnospiraceae	Lachnospiraceae_unclassified
Otu0272	6.50154	30.6148	4.16601	7.3487	2.00142e-13	5.55395e-12	Bacteria	Firmicutes	Clostridia	Clostridiales	Lachnospiraceae	Lachnospiraceae_unclassified
Otu0273	10.2782	-3.48485	0.77038	-4.52355	6.08105e-06	3.8028e-05	Bacteria	Firmicutes	Clostridia	Clostridiales	Lachnospiraceae	Lachnospiraceae_unclassified
Otu0274	12.1728	-8.18099	2.12156	-3.85612	0.000115202	0.000538418	Bacteria	Firmicutes	Clostridia	Clostridiales	Clostridiales_unclassified	Clostridiales_unclassified
Otu0277	9.60782	-22.4052	4.17017	-5.37274	7.75484e-08	8.60787e-07	Bacteria	Firmicutes	Clostridia	Clostridiales	Lachnospiraceae	Lachnospiraceae_unclassified
Otu0279	10.4417	-7.87442	2.83082	-2.78167	0.00540798	0.0154912	Bacteria	Firmicutes	Clostridia	Clostridiales	Lachnospiraceae	Lachnospiraceae_unclassified
Otu0280	9.52082	-20.2732	3.53053	-5.74226	9.34205e-09	1.15219e-07	Bacteria	Firmicutes	Clostridia	Clostridiales	Lachnospiraceae	Lachnospiraceae_unclassified
Otu0285	8.53867	-4.41458	0.939082	-4.70095	2.58956e-06	1.74206e-05	Bacteria	Firmicutes	Clostridia	Clostridiales	Ruminococcaceae	Ruminococcaceae_unclassified
Otu0288	25.6104	-9.2292	3.15213	-2.92792	0.00341235	0.0104488	Bacteria	Proteobacteria	Betaproteobacteria	Betaproteobacteria_unclassified	Betaproteobacteria_unclassified	Betaproteobacteria_unclassified
Otu0290	9.02711	-7.37468	1.71289	-4.30541	1.66679e-05	9.02508e-05	Bacteria	Firmicutes	Firmicutes_unclassified	Firmicutes_unclassified	Firmicutes_unclassified	Firmicutes_unclassified
Otu0291	9.18805	-5.65236	1.914	-2.95316	0.00314538	0.0099046	Bacteria	Bacteria_unclassified	Bacteria_unclassified	Bacteria_unclassified	Bacteria_unclassified	Bacteria_unclassified
Otu0294	8.80182	-7.04587	1.22318	-5.76029	8.39691e-09	1.09654e-07	Bacteria	Firmicutes	Clostridia	Clostridiales	Lachnospiraceae	Lachnospiraceae_unclassified
Otu0298	20.9774	-8.8445	1.43983	-6.14273	8.11155e-10	1.24191e-08	Bacteria	Actinobacteria	Actinobacteria	Coriobacteriales	Coriobacteriaceae	Coriobacteriaceae_unclassified
Otu0307	9.27504	-7.61108	2.00909	-3.78833	0.000151665	0.000676657	Bacteria	Firmicutes	Erysipelotrichia	Erysipelotrichales	Erysipelotrichaceae	Erysipelotrichaceae_unclassified
Otu0312	6.18774	-2.86666	1.04563	-2.74156	0.00611478	0.0169685	Bacteria	Firmicutes	Clostridia	Clostridiales	Lachnospiraceae	Lachnospiraceae_unclassified
Otu0314	3.33269	4.2396	1.4181	2.98964	0.00279309	0.00894899	Bacteria	Firmicutes	Firmicutes_unclassified	Firmicutes_unclassified	Firmicutes_unclassified	Firmicutes_unclassified
Otu0318	19.1989	-8.82129	1.81517	-4.85976	1.17527e-06	8.55445e-06	Bacteria	Actinobacteria	Actinobacteria	Coriobacteriales	Coriobacteriaceae	Coriobacteriaceae_unclassified
Otu0319	12.3876	-8.22329	2.31459	-3.5528	0.00038115	0.00145888	Bacteria	Firmicutes	Clostridia	Clostridiales	Lachnospiraceae	Lachnospiraceae_unclassified
Otu0324	6.58303	-6.38801	1.10424	-5.78496	7.25285e-09	9.75838e-08	Bacteria	Bacteroidetes	Bacteroidia	Bacteroidales	Porphyromonadaceae	Porphyromonadaceae_unclassified
Otu0325	4.9459	-3.67994	1.31771	-2.79269	0.00522723	0.015269	Bacteria	Firmicutes	Clostridia	Clostridiales	Lachnospiraceae	Lachnospiraceae_unclassified
Otu0326	5.49255	-3.57249	1.14907	-3.10902	0.00187707	0.00621954	Bacteria	Firmicutes	Clostridia	Clostridiales	Clostridiales_unclassified	Clostridiales_unclassified
Otu0329	5.82993	-6.61698	2.7793	-2.38081	0.0172746	0.0403681	Bacteria	Firmicutes	Clostridia	Clostridiales	Clostridiales_unclassified	Clostridiales_unclassified
Otu0330	6.6116	-6.9714	2.10544	-3.31113	0.000929184	0.00327427	Bacteria	Firmicutes	Clostridia	Clostridiales	Lachnospiraceae	Lachnospiraceae_unclassified
Otu0331	6.68205	-4.71683	0.899055	-5.24643	1.55071e-07	1.57565e-06	Bacteria	Firmicutes	Clostridia	Clostridiales	Lachnospiraceae	Lachnospiraceae_unclassified
Otu0332	6.15166	-7.02058	2.18448	-3.21384	0.00130973	0.00447322	Bacteria	Bacteria_unclassified	Bacteria_unclassified	Bacteria_unclassified	Bacteria_unclassified	Bacteria_unclassified
Otu0342	5.01003	-4.85144	1.25934	-3.85237	0.000116979	0.000541026	Bacteria	Firmicutes	Clostridia	Clostridiales	Lachnospiraceae	Lachnospiraceae_unclassified
Otu0343	4.96054	-3.73376	1.00243	-3.72473	0.000195525	0.000818993	Bacteria	Firmicutes	Clostridia	Clostridiales	Lachnospiraceae	Lachnospiraceae_unclassified
Otu0348	4.68646	-3.91466	1.71258	-2.28582	0.0222646	0.0491815	Bacteria	Firmicutes	Firmicutes_unclassified	Firmicutes_unclassified	Firmicutes_unclassified	Firmicutes_unclassified
Otu0349	2.93586	4.45749	1.76097	2.53127	0.0113651	0.0290006	Bacteria	Firmicutes	Clostridia	Clostridiales	Clostridiales_unclassified	Clostridiales_unclassified
Otu0353	4.74321	-4.26774	1.72516	-2.47383	0.0133674	0.0332376	Bacteria	Firmicutes	Firmicutes_unclassified	Firmicutes_unclassified	Firmicutes_unclassified	Firmicutes_unclassified
Otu0359	4.91935	-6.7076	1.89556	-3.53858	0.000402291	0.00152664	Bacteria	Firmicutes	Clostridia	Clostridiales	Clostridiales_unclassified	Clostridiales_unclassified
Otu0360	4.42603	-6.65309	2.38604	-2.78835	0.00529781	0.015374	Bacteria	Firmicutes	Clostridia	Clostridiales	Lachnospiraceae	Lachnospiraceae_unclassified
Otu0367	3.28046	-3.90207	1.65243	-2.36141	0.0182057	0.0418826	Bacteria	Bacteroidetes	Bacteroidia	Bacteroidales	Porphyromonadaceae	Porphyromonadaceae_unclassified
Otu0368	4.34291	-3.63846	1.55086	-2.3461	0.0189712	0.0434186	Bacteria	Bacteria_unclassified	Bacteria_unclassified	Bacteria_unclassified	Bacteria_unclassified	Bacteria_unclassified
Otu0369	4.18677	-6.58609	1.63654	-4.0244	5.71196e-05	0.000278693	Bacteria	Firmicutes	Clostridia	Clostridiales	Clostridiales_unclassified	Clostridiales_unclassified
Otu0370	6.9894	-5.03425	1.13794	-4.424	9.68889e-06	5.37734e-05	Bacteria	Actinobacteria	Actinobacteria	Coriobacteriales	Coriobacteriaceae	Coriobacteriaceae_unclassified
Otu0372	2.50158	3.48041	1.51769	2.29323	0.0218347	0.0484731	Bacteria	Bacteroidetes	Bacteroidia	Bacteroidales	Porphyromonadaceae	Porphyromonadaceae_unclassified
Otu0375	7.55251	-6.27498	1.40566	-4.46409	8.04085e-06	4.5771e-05	Bacteria	Actinobacteria	Actinobacteria	Coriobacteriales	Coriobacteriaceae	Coriobacteriaceae_unclassified
Otu0378	2.63769	3.34483	1.43075	2.33781	0.0193969	0.0439058	Bacteria	Bacteroidetes	Bacteroidia	Bacteroidales	Porphyromonadaceae	Porphyromonadaceae_unclassified
Otu0379	5.89697	-6.4426	2.76988	-2.32595	0.0200214	0.0446709	Bacteria	Firmicutes	Clostridia	Clostridiales	Lachnospiraceae	Lachnospiraceae_unclassified
Otu0380	4.67601	-6.04109	1.62009	-3.72887	0.000192339	0.000813319	Bacteria	Firmicutes	Clostridia	Clostridiales	Lachnospiraceae	Lachnospiraceae_unclassified
Otu0382	3.20862	-3.01193	1.06923	-2.81691	0.00484883	0.0142575	Bacteria	Actinobacteria	Actinobacteria	Coriobacteriales	Coriobacteriaceae	Coriobacteriaceae_unclassified
Otu0386	3.62968	-6.48606	2.57846	-2.51548	0.011887	0.0301591	Bacteria	Firmicutes	Clostridia	Clostridiales	Lachnospiraceae	Lachnospiraceae_unclassified
Otu0387	3.50617	-6.42226	2.14907	-2.98839	0.00280448	0.00894899	Bacteria	Firmicutes	Clostridia	Clostridiales	Lachnospiraceae	Lachnospiraceae_unclassified
Otu0388	3.10552	-5.37355	2.24288	-2.39583	0.0165828	0.0391637	Bacteria	Bacteroidetes	Bacteroidia	Bacteroidales	Rikenellaceae	Alistipes
Otu0390	5.58962	-6.73347	1.37257	-4.90576	9.30668e-07	7.5431e-06	Bacteria	Actinobacteria	Actinobacteria	Coriobacteriales	Coriobacteriaceae	Coriobacteriaceae_unclassified
Otu0392	3.18312	-5.6297	1.78517	-3.1536	0.00161272	0.00542461	Bacteria	Bacteroidetes	Bacteroidia	Bacteroidales	Porphyromonadaceae	Barnesiella
Otu0399	3.15095	-6.00221	2.09642	-2.86308	0.00419545	0.0125019	Bacteria	Firmicutes	Clostridia	Clostridiales	Clostridiales_unclassified	Clostridiales_unclassified
Otu0401	4.73032	-6.13686	2.57598	-2.38234	0.0172029	0.0403681	Bacteria	Bacteroidetes	Bacteroidia	Bacteroidales	Porphyromonadaceae	Porphyromonadaceae_unclassified
Otu0410	9.2319	-6.79972	1.51208	-4.49693	6.89408e-06	4.19311e-05	Bacteria	Actinobacteria	Actinobacteria	Coriobacteriales	Coriobacteriaceae	Parvibacter
Otu0415	6.02385	-5.50005	1.29286	-4.25417	2.09827e-05	0.000110908	Bacteria	Actinobacteria	Actinobacteria	Coriobacteriales	Coriobacteriaceae	Coriobacteriaceae_unclassified
Otu0428	2.27546	-5.31194	1.84308	-2.8821	0.00395029	0.0120132	Bacteria	Bacteroidetes	Bacteroidia	Bacteroidales	Rikenellaceae	Alistipes
Otu0429	1.41951	3.29004	1.33251	2.46905	0.0135471	0.0334163	Bacteria	Bacteroidetes	Bacteroidia	Bacteroidales	Porphyromonadaceae	Porphyromonadaceae_unclassified
Otu0440	2.84354	-5.33648	1.29948	-4.10661	4.01508e-05	0.000204907	Bacteria	Actinobacteria	Actinobacteria	Coriobacteriales	Coriobacteriaceae	Coriobacteriaceae_unclassified
Otu0447	2.05642	-5.24157	1.55505	-3.37067	0.000749851	0.00272897	Bacteria	Firmicutes	Clostridia	Clostridiales	Ruminococcaceae	Intestinimonas
Otu0474	1.25216	-3.91154	1.58172	-2.47296	0.0133998	0.0332376	Bacteria	Firmicutes	Clostridia	Clostridiales	Ruminococcaceae	Ruminococcaceae_unclassified
Wild type keto to Aox keto
	baseMean	log2FoldChange	lfcSE	stat	pvalue	padj	Kingdom	Phylum	Class	Order	Family	Genus
Otu0011	3951.6	4.0259	1.26506	3.18237	0.00146076	0.0484974	Bacteria	Firmicutes	Erysipelotrichia	Erysipelotrichales	Erysipelotrichaceae	Erysipelotrichaceae_unclassified
Otu0014	1382.82	16.9426	2.43733	6.95131	3.61905e-12	6.00762e-10	Bacteria	Firmicutes	Clostridia	Clostridiales	Lachnospiraceae	Lachnospiraceae_unclassified
Otu0115	82.1124	-14.2572	3.06182	-4.65644	3.21731e-06	0.000178024	Bacteria	Firmicutes	Clostridia	Clostridiales	Lachnospiraceae	Lachnospiraceae_unclassified
Otu0125	92.2633	-16.1614	2.66089	-6.0737	1.24998e-09	1.16128e-07	Bacteria	Firmicutes	Clostridia	Clostridiales	Lachnospiraceae	Clostridium_XlVa
Otu0142	57.0169	14.9843	2.5199	5.94639	2.74113e-09	1.82011e-07	Bacteria	Firmicutes	Clostridia	Clostridiales	Clostridiales_unclassified	Clostridiales_unclassified
Otu0154	59.1588	15.6246	4.07861	3.83087	0.000127691	0.00529917	Bacteria	Bacteroidetes	Bacteroidia	Bacteroidales	Porphyromonadaceae	Porphyromonadaceae_unclassified
Otu0171	33.8875	4.53157	1.38508	3.2717	0.00106903	0.0394352	Bacteria	Firmicutes	Clostridia	Clostridiales	Lachnospiraceae	Lachnospiraceae_unclassified
Otu0173	34.6091	21.5009	3.06251	7.0207	2.20767e-12	6.00762e-10	Bacteria	Firmicutes	Clostridia	Clostridiales	Lachnospiraceae	Lachnospiraceae_unclassified
Otu0204	33.1693	17.9103	2.95765	6.05558	1.39913e-09	1.16128e-07	Bacteria	Firmicutes	Clostridia	Clostridiales	Lachnospiraceae	Lachnospiraceae_unclassified
Otu0275	10.693	6.87549	1.65936	4.14345	3.42115e-05	0.0016226	Bacteria	Bacteroidetes	Bacteroidia	Bacteroidales	Bacteroidaceae	Bacteroides

## Sheet: Sheet3
Tables S7
Statistical analyses of microbiome data, compared by diet and genotype
This sheet: genera
Wild type chow to Aox chow
	baseMean	log2FoldChange	lfcSE	stat	pvalue	padj	Kingdom	Phylum	Class	Order	Family	Genus
Bacteria_unclassified_Phylum	170.9	2.52677	0.882987	2.86162	0.00421484	0.038636	Bacteria	Bacteria_unclassified	Bacteria_unclassified	Bacteria_unclassified	Bacteria_unclassified	Bacteria_unclassified_Phylum
Barnesiella	4738.67	3.26048	1.05917	3.07832	0.00208172	0.022899	Bacteria	Bacteroidetes	Bacteroidia	Bacteroidales	Porphyromonadaceae	Barnesiella
Bifidobacterium	2567.05	3.64005	0.988768	3.6814	0.000231958	0.00637885	Bacteria	Actinobacteria	Actinobacteria	Bifidobacteriales	Bifidobacteriaceae	Bifidobacterium
Candidatus_Saccharibacteria_unclassified_Class	2030.6	4.56422	0.919738	4.96253	6.95817e-07	3.82699e-05	Bacteria	Candidatus_Saccharibacteria	Candidatus_Saccharibacteria_unclassified	Candidatus_Saccharibacteria_unclassified	Candidatus_Saccharibacteria_unclassified	Candidatus_Saccharibacteria_unclassified_Class
Clostridium_XlVa	1230.39	-2.02005	0.771782	-2.61738	0.00886065	0.0486762	Bacteria	Firmicutes	Clostridia	Clostridiales	Lachnospiraceae	Clostridium_XlVa
Coriobacteriaceae_unclassified_Genus	91.8772	2.15853	0.818729	2.63644	0.008378	0.0486762	Bacteria	Actinobacteria	Actinobacteria	Coriobacteriales	Coriobacteriaceae	Coriobacteriaceae_unclassified_Genus
Desulfovibrio	1633.9	3.29516	1.01608	3.243	0.00118277	0.0162631	Bacteria	Proteobacteria	Deltaproteobacteria	Desulfovibrionales	Desulfovibrionaceae	Desulfovibrio
Enterorhabdus	66.275	2.98822	0.878609	3.40108	0.000671209	0.0123055	Bacteria	Actinobacteria	Actinobacteria	Coriobacteriales	Coriobacteriaceae	Enterorhabdus
Erysipelotrichaceae_unclassified_Genus	12908.2	2.92967	1.14586	2.55675	0.0105656	0.0486762	Bacteria	Firmicutes	Erysipelotrichia	Erysipelotrichales	Erysipelotrichaceae	Erysipelotrichaceae_unclassified_Genus
Lactococcus	6.30766	4.29118	1.55764	2.75492	0.00587058	0.046126	Bacteria	Firmicutes	Bacilli	Lactobacillales	Streptococcaceae	Lactococcus
Parvibacter	11.3183	3.59791	1.36551	2.63485	0.00841757	0.0486762	Bacteria	Actinobacteria	Actinobacteria	Coriobacteriales	Coriobacteriaceae	Parvibacter
Turicibacter	854.364	4.14884	1.62384	2.55495	0.0106203	0.0486762	Bacteria	Firmicutes	Erysipelotrichia	Erysipelotrichales	Erysipelotrichaceae	Turicibacter
Wild type chow to Aox keto
	baseMean	log2FoldChange	lfcSE	stat	pvalue	padj	Kingdom	Phylum	Class	Order	Family	Genus
Acetatifactor	471.721	-3.03898	0.90843	-3.34532	0.000821887	0.00251132	Bacteria	Firmicutes	Clostridia	Clostridiales	Lachnospiraceae	Acetatifactor
Anaeroplasma	91.2763	4.81345	1.83934	2.61695	0.00887204	0.0183213	Bacteria	Tenericutes	Mollicutes	Anaeroplasmatales	Anaeroplasmataceae	Anaeroplasma
Bacteria_unclassified_Phylum	170.9	4.65519	0.887501	5.24528	1.56046e-07	9.53616e-07	Bacteria	Bacteria_unclassified	Bacteria_unclassified	Bacteria_unclassified	Bacteria_unclassified	Bacteria_unclassified_Phylum
Bacteroidales_unclassified_Family	3922.59	-0.963962	0.401732	-2.39952	0.0164168	0.0313063	Bacteria	Bacteroidetes	Bacteroidia	Bacteroidales	Bacteroidales_unclassified	Bacteroidales_unclassified_Family
Barnesiella	4738.67	3.02645	1.05912	2.85752	0.00426965	0.00978461	Bacteria	Bacteroidetes	Bacteroidia	Bacteroidales	Porphyromonadaceae	Barnesiella
Betaproteobacteria_unclassified_Order	32.5631	9.60436	2.88692	3.32685	0.000878338	0.00254256	Bacteria	Proteobacteria	Betaproteobacteria	Betaproteobacteria_unclassified	Betaproteobacteria_unclassified	Betaproteobacteria_unclassified_Order
Bifidobacterium	2567.05	10.8179	1.01395	10.669	1.42117e-26	7.81644e-25	Bacteria	Actinobacteria	Actinobacteria	Bifidobacteriales	Bifidobacteriaceae	Bifidobacterium
Butyricicoccus	25.9415	2.83163	0.891533	3.17613	0.00149252	0.00410442	Bacteria	Firmicutes	Clostridia	Clostridiales	Ruminococcaceae	Butyricicoccus
Candidatus_Saccharibacteria_unclassified_Class	2030.6	3.62802	0.919226	3.94682	7.91948e-05	0.000290381	Bacteria	Candidatus_Saccharibacteria	Candidatus_Saccharibacteria_unclassified	Candidatus_Saccharibacteria_unclassified	Candidatus_Saccharibacteria_unclassified	Candidatus_Saccharibacteria_unclassified_Class
Clostridiales_unclassified_Family	1348.23	2.39586	0.866141	2.76613	0.00567255	0.0124796	Bacteria	Firmicutes	Clostridia	Clostridiales	Clostridiales_unclassified	Clostridiales_unclassified_Family
Clostridium_IV	59.5369	1.32095	0.57694	2.28958	0.0220456	0.0367427	Bacteria	Firmicutes	Clostridia	Clostridiales	Ruminococcaceae	Clostridium_IV
Coriobacteriaceae_unclassified_Genus	91.8772	6.41203	0.861728	7.4409	1.00002e-13	1.48913e-12	Bacteria	Actinobacteria	Actinobacteria	Coriobacteriales	Coriobacteriaceae	Coriobacteriaceae_unclassified_Genus
Desulfovibrio	1633.9	2.98402	1.01589	2.93734	0.00331046	0.00791631	Bacteria	Proteobacteria	Deltaproteobacteria	Desulfovibrionales	Desulfovibrionaceae	Desulfovibrio
Desulfovibrionaceae_unclassified_Genus	1648.3	-4.97292	0.739991	-6.72024	1.81421e-11	1.42545e-10	Bacteria	Proteobacteria	Deltaproteobacteria	Desulfovibrionales	Desulfovibrionaceae	Desulfovibrionaceae_unclassified_Genus
Enterorhabdus	66.275	2.60552	0.87289	2.98493	0.00283639	0.00742864	Bacteria	Actinobacteria	Actinobacteria	Coriobacteriales	Coriobacteriaceae	Enterorhabdus
Erysipelotrichaceae_unclassified_Genus	12908.2	8.46174	1.14676	7.37882	1.59694e-13	1.75663e-12	Bacteria	Firmicutes	Erysipelotrichia	Erysipelotrichales	Erysipelotrichaceae	Erysipelotrichaceae_unclassified_Genus
Escherichia/Shigella	6.17655	3.3561	1.4066	2.38597	0.0170343	0.0313063	Bacteria	Proteobacteria	Gammaproteobacteria	Enterobacteriales	Enterobacteriaceae	Escherichia/Shigella
Intestinimonas	1.83472	4.90151	1.66634	2.94148	0.00326652	0.00791631	Bacteria	Firmicutes	Clostridia	Clostridiales	Ruminococcaceae	Intestinimonas
Lactobacillus	671.489	4.62697	0.923388	5.01086	5.41862e-07	2.70931e-06	Bacteria	Firmicutes	Bacilli	Lactobacillales	Lactobacillaceae	Lactobacillus
Lactococcus	6.30766	3.86807	1.48073	2.61228	0.00899411	0.0183213	Bacteria	Firmicutes	Bacilli	Lactobacillales	Streptococcaceae	Lactococcus
Olsenella	134.247	4.06161	1.19348	3.40315	0.00066613	0.00215513	Bacteria	Actinobacteria	Actinobacteria	Coriobacteriales	Coriobacteriaceae	Olsenella
Oscillibacter	599.99	-2.22749	0.406952	-5.4736	4.40985e-08	3.03177e-07	Bacteria	Firmicutes	Clostridia	Clostridiales	Ruminococcaceae	Oscillibacter
Parabacteroides	459.626	-2.1426	0.900976	-2.37808	0.017403	0.0313063	Bacteria	Bacteroidetes	Bacteroidia	Bacteroidales	Porphyromonadaceae	Parabacteroides
Parasutterella	1657.4	14.2072	1.75412	8.09935	5.52547e-16	1.51951e-14	Bacteria	Proteobacteria	Betaproteobacteria	Burkholderiales	Sutterellaceae	Parasutterella
Parvibacter	11.3183	7.61084	1.55829	4.88411	1.03897e-06	4.76192e-06	Bacteria	Actinobacteria	Actinobacteria	Coriobacteriales	Coriobacteriaceae	Parvibacter
Porphyromonadaceae_unclassified_Genus	28901.8	3.22322	0.797889	4.03968	5.35237e-05	0.000210272	Bacteria	Bacteroidetes	Bacteroidia	Bacteroidales	Porphyromonadaceae	Porphyromonadaceae_unclassified_Genus
Prevotella	155.499	5.197	1.42482	3.64747	0.000264836	0.000910373	Bacteria	Bacteroidetes	Bacteroidia	Bacteroidales	Prevotellaceae	Prevotella
Propionibacterium	14.978	1.98814	0.837824	2.37298	0.0176454	0.0313063	Bacteria	Actinobacteria	Actinobacteria	Actinomycetales	Propionibacteriaceae	Propionibacterium
Romboutsia	147.806	-9.03297	1.33795	-6.75135	1.46479e-11	1.34272e-10	Bacteria	Firmicutes	Clostridia	Clostridiales	Peptostreptococcaceae	Romboutsia
Roseburia	97.6543	6.87929	1.58028	4.3532	1.34163e-05	5.67615e-05	Bacteria	Firmicutes	Clostridia	Clostridiales	Lachnospiraceae	Roseburia
Ruminococcaceae_unclassified_Genus	2143.34	-1.86855	0.357936	-5.22034	1.78593e-07	9.8226e-07	Bacteria	Firmicutes	Clostridia	Clostridiales	Ruminococcaceae	Ruminococcaceae_unclassified_Genus
Staphylococcus	58.3733	1.96789	0.853021	2.30696	0.021057	0.0361918	Bacteria	Firmicutes	Bacilli	Bacillales	Staphylococcaceae	Staphylococcus
Turicibacter	854.364	13.5261	1.82038	7.43036	1.08301e-13	1.48913e-12	Bacteria	Firmicutes	Erysipelotrichia	Erysipelotrichales	Erysipelotrichaceae	Turicibacter
Aox keto to Aox chow
	baseMean	log2FoldChange	lfcSE	stat	pvalue	padj	Kingdom	Phylum	Class	Order	Family	Genus
Acetatifactor	471.721	2.83953	0.90513	3.13716	0.00170595	0.00781893	Bacteria	Firmicutes	Clostridia	Clostridiales	Lachnospiraceae	Acetatifactor
Bacteria_unclassified_Phylum	170.9	-2.12842	0.888804	-2.3947	0.016634	0.041585	Bacteria	Bacteria_unclassified	Bacteria_unclassified	Bacteria_unclassified	Bacteria_unclassified	Bacteria_unclassified_Phylum
Bacteroidales_unclassified_Family	3922.59	1.38367	0.401483	3.44641	0.000568089	0.00284044	Bacteria	Bacteroidetes	Bacteroidia	Bacteroidales	Bacteroidales_unclassified	Bacteroidales_unclassified_Family
Bacteroidetes_unclassified_Class	9.39751	4.80337	2.11979	2.26597	0.0234532	0.0496126	Bacteria	Bacteroidetes	Bacteroidetes_unclassified	Bacteroidetes_unclassified	Bacteroidetes_unclassified	Bacteroidetes_unclassified_Class
Betaproteobacteria_unclassified_Order	32.5631	-7.2341	2.88854	-2.50441	0.0122655	0.0337301	Bacteria	Proteobacteria	Betaproteobacteria	Betaproteobacteria_unclassified	Betaproteobacteria_unclassified	Betaproteobacteria_unclassified_Order
Bifidobacterium	2567.05	-7.17786	1.01416	-7.07762	1.46653e-12	2.68864e-11	Bacteria	Actinobacteria	Actinobacteria	Bifidobacteriales	Bifidobacteriaceae	Bifidobacterium
Butyricicoccus	25.9415	-2.46819	0.886636	-2.78377	0.00537303	0.0197011	Bacteria	Firmicutes	Clostridia	Clostridiales	Ruminococcaceae	Butyricicoccus
Clostridiales_unclassified_Family	1348.23	-1.99844	0.865992	-2.30769	0.0210164	0.0483171	Bacteria	Firmicutes	Clostridia	Clostridiales	Clostridiales_unclassified	Clostridiales_unclassified_Family
Clostridium_IV	59.5369	-1.54014	0.570735	-2.69851	0.00696499	0.0239422	Bacteria	Firmicutes	Clostridia	Clostridiales	Ruminococcaceae	Clostridium_IV
Clostridium_XlVa	1230.39	-1.95278	0.771052	-2.53262	0.0113213	0.0337301	Bacteria	Firmicutes	Clostridia	Clostridiales	Lachnospiraceae	Clostridium_XlVa
Coriobacteriaceae_unclassified_Genus	91.8772	-4.2535	0.86325	-4.92731	8.33675e-07	6.55031e-06	Bacteria	Actinobacteria	Actinobacteria	Coriobacteriales	Coriobacteriaceae	Coriobacteriaceae_unclassified_Genus
Desulfovibrionaceae_unclassified_Genus	1648.3	3.40706	0.736	4.62916	3.6715e-06	2.24369e-05	Bacteria	Proteobacteria	Deltaproteobacteria	Desulfovibrionales	Desulfovibrionaceae	Desulfovibrionaceae_unclassified_Genus
Erysipelotrichaceae_unclassified_Genus	12908.2	-5.53207	1.14678	-4.82401	1.407e-06	9.6731e-06	Bacteria	Firmicutes	Erysipelotrichia	Erysipelotrichales	Erysipelotrichaceae	Erysipelotrichaceae_unclassified_Genus
Intestinimonas	1.83472	-4.72038	1.65176	-2.85779	0.00426605	0.0167595	Bacteria	Firmicutes	Clostridia	Clostridiales	Ruminococcaceae	Intestinimonas
Lactobacillus	671.489	-2.6966	0.923517	-2.91993	0.00350114	0.0148125	Bacteria	Firmicutes	Bacilli	Lactobacillales	Lactobacillaceae	Lactobacillus
Oscillibacter	599.99	2.13926	0.40414	5.29336	1.20087e-07	1.32096e-06	Bacteria	Firmicutes	Clostridia	Clostridiales	Ruminococcaceae	Oscillibacter
Parabacteroides	459.626	2.32366	0.898354	2.58657	0.00969353	0.0313614	Bacteria	Bacteroidetes	Bacteroidia	Bacteroidales	Porphyromonadaceae	Parabacteroides
Parasutterella	1657.4	-12.5151	1.75413	-7.13467	9.702e-13	2.68864e-11	Bacteria	Proteobacteria	Betaproteobacteria	Burkholderiales	Sutterellaceae	Parasutterella
Parvibacter	11.3183	-4.01294	1.59101	-2.52226	0.0116603	0.0337301	Bacteria	Actinobacteria	Actinobacteria	Coriobacteriales	Coriobacteriaceae	Parvibacter
Porphyromonadaceae_unclassified_Genus	28901.8	-1.93351	0.797887	-2.42329	0.0153808	0.040283	Bacteria	Bacteroidetes	Bacteroidia	Bacteroidales	Porphyromonadaceae	Porphyromonadaceae_unclassified_Genus
Prevotella	155.499	-5.25925	1.424	-3.69328	0.00022138	0.00121759	Bacteria	Bacteroidetes	Bacteroidia	Bacteroidales	Prevotellaceae	Prevotella
Romboutsia	147.806	9.52789	1.33795	7.12128	1.06932e-12	2.68864e-11	Bacteria	Firmicutes	Clostridia	Clostridiales	Peptostreptococcaceae	Romboutsia
Roseburia	97.6543	-3.60726	1.58288	-2.27892	0.0226718	0.0496126	Bacteria	Firmicutes	Clostridia	Clostridiales	Lachnospiraceae	Roseburia
Ruminococcaceae_unclassified_Genus	2143.34	2.07823	0.357219	5.81781	5.96227e-09	8.19813e-08	Bacteria	Firmicutes	Clostridia	Clostridiales	Ruminococcaceae	Ruminococcaceae_unclassified_Genus
Staphylococcus	58.3733	-1.95689	0.848431	-2.30648	0.0210838	0.0483171	Bacteria	Firmicutes	Bacilli	Bacillales	Staphylococcaceae	Staphylococcus
Turicibacter	854.364	-9.37726	1.8209	-5.14979	2.60777e-07	2.39045e-06	Bacteria	Firmicutes	Erysipelotrichia	Erysipelotrichales	Erysipelotrichaceae	Turicibacter
Wild type keto to Aox chow
	baseMean	log2FoldChange	lfcSE	stat	pvalue	padj	Kingdom	Phylum	Class	Order	Family	Genus
Acetatifactor	471.721	2.39384	0.905257	2.64438	0.00818407	0.0281327	Bacteria	Firmicutes	Clostridia	Clostridiales	Lachnospiraceae	Acetatifactor
Bacteria_unclassified_Phylum	170.9	-2.50735	0.893672	-2.80568	0.00502113	0.0212432	Bacteria	Bacteria_unclassified	Bacteria_unclassified	Bacteria_unclassified	Bacteria_unclassified	Bacteria_unclassified_Phylum
Bacteroidales_unclassified_Family	3922.59	1.52687	0.401496	3.80295	0.000142985	0.000983022	Bacteria	Bacteroidetes	Bacteroidia	Bacteroidales	Bacteroidales_unclassified	Bacteroidales_unclassified_Family
Bifidobacterium	2567.05	-4.74629	0.995025	-4.77002	1.84205e-06	2.02626e-05	Bacteria	Actinobacteria	Actinobacteria	Bifidobacteriales	Bifidobacteriaceae	Bifidobacterium
Butyricicoccus	25.9415	-4.34519	0.955602	-4.54707	5.43982e-06	4.42604e-05	Bacteria	Firmicutes	Clostridia	Clostridiales	Ruminococcaceae	Butyricicoccus
Clostridium_IV	59.5369	-1.80907	0.57475	-3.14758	0.00164629	0.00754551	Bacteria	Firmicutes	Clostridia	Clostridiales	Ruminococcaceae	Clostridium_IV
Clostridium_XlVa	1230.39	-2.76964	0.771355	-3.59062	0.000329898	0.00181444	Bacteria	Firmicutes	Clostridia	Clostridiales	Lachnospiraceae	Clostridium_XlVa
Coriobacteriaceae_unclassified_Genus	91.8772	-4.88891	0.904264	-5.40651	6.42646e-08	1.17818e-06	Bacteria	Actinobacteria	Actinobacteria	Coriobacteriales	Coriobacteriaceae	Coriobacteriaceae_unclassified_Genus
Intestinimonas	1.83472	-4.43989	1.65176	-2.68798	0.00718864	0.0281327	Bacteria	Firmicutes	Clostridia	Clostridiales	Ruminococcaceae	Intestinimonas
Oscillibacter	599.99	1.07083	0.404611	2.64656	0.00813162	0.0281327	Bacteria	Firmicutes	Clostridia	Clostridiales	Ruminococcaceae	Oscillibacter
Parabacteroides	459.626	3.27986	0.898268	3.65131	0.000260902	0.0015944	Bacteria	Bacteroidetes	Bacteroidia	Bacteroidales	Porphyromonadaceae	Parabacteroides
Parasutterella	1657.4	-7.78477	1.56361	-4.97872	6.4005e-07	8.80069e-06	Bacteria	Proteobacteria	Betaproteobacteria	Burkholderiales	Sutterellaceae	Parasutterella
Prevotella	155.499	-6.58118	1.44969	-4.53971	5.63314e-06	4.42604e-05	Bacteria	Bacteroidetes	Bacteroidia	Bacteroidales	Prevotellaceae	Prevotella
Romboutsia	147.806	11.0055	1.33761	8.22775	1.90755e-16	1.04915e-14	Bacteria	Firmicutes	Clostridia	Clostridiales	Peptostreptococcaceae	Romboutsia
Ruminococcaceae_unclassified_Genus	2143.34	1.17675	0.357352	3.29297	0.000991354	0.00495677	Bacteria	Firmicutes	Clostridia	Clostridiales	Ruminococcaceae	Ruminococcaceae_unclassified_Genus
Turicibacter	854.364	-10.0793	1.82491	-5.52317	3.32946e-08	9.15602e-07	Bacteria	Firmicutes	Erysipelotrichia	Erysipelotrichales	Erysipelotrichaceae	Turicibacter
Wild type keto to Wild type chow
	baseMean	log2FoldChange	lfcSE	stat	pvalue	padj	Kingdom	Phylum	Class	Order	Family	Genus
Acetatifactor	471.721	2.59329	0.908556	2.8543	0.00431315	0.012861	Bacteria	Firmicutes	Clostridia	Clostridiales	Lachnospiraceae	Acetatifactor
Bacteria_unclassified_Phylum	170.9	-5.03412	0.892376	-5.64126	1.68811e-08	1.54743e-07	Bacteria	Bacteria_unclassified	Bacteria_unclassified	Bacteria_unclassified	Bacteria_unclassified	Bacteria_unclassified_Phylum
Bacteroidales_unclassified_Family	3922.59	1.10716	0.401745	2.75587	0.00585369	0.0146337	Bacteria	Bacteroidetes	Bacteroidia	Bacteroidales	Bacteroidales_unclassified	Bacteroidales_unclassified_Family
Barnesiella	4738.67	-2.8708	1.05913	-2.71053	0.00671764	0.0146337	Bacteria	Bacteroidetes	Bacteroidia	Bacteroidales	Porphyromonadaceae	Barnesiella
Betaproteobacteria_unclassified_Order	32.5631	-7.81858	2.86219	-2.73168	0.0063012	0.0146337	Bacteria	Proteobacteria	Betaproteobacteria	Betaproteobacteria_unclassified	Betaproteobacteria_unclassified	Betaproteobacteria_unclassified_Order
Bifidobacterium	2567.05	-8.38634	0.994813	-8.43007	3.4547e-17	1.90008e-15	Bacteria	Actinobacteria	Actinobacteria	Bifidobacteriales	Bifidobacteriaceae	Bifidobacterium
Butyricicoccus	25.9415	-4.70862	0.960148	-4.90406	9.38758e-07	7.37596e-06	Bacteria	Firmicutes	Clostridia	Clostridiales	Ruminococcaceae	Butyricicoccus
Candidatus_Saccharibacteria_unclassified_Class	2030.6	-3.65903	0.919321	-3.98014	6.88736e-05	0.000291388	Bacteria	Candidatus_Saccharibacteria	Candidatus_Saccharibacteria_unclassified	Candidatus_Saccharibacteria_unclassified	Candidatus_Saccharibacteria_unclassified	Candidatus_Saccharibacteria_unclassified_Class
Clostridia_unclassified_Order	53.3786	-1.45452	0.534704	-2.72023	0.00652367	0.0146337	Bacteria	Firmicutes	Clostridia	Clostridia_unclassified	Clostridia_unclassified	Clostridia_unclassified_Order
Clostridium_IV	59.5369	-1.58988	0.580911	-2.73688	0.00620256	0.0146337	Bacteria	Firmicutes	Clostridia	Clostridiales	Ruminococcaceae	Clostridium_IV
Coriobacteriaceae_unclassified_Genus	91.8772	-7.04744	0.902812	-7.80611	5.8982e-15	8.59214e-14	Bacteria	Actinobacteria	Actinobacteria	Coriobacteriales	Coriobacteriaceae	Coriobacteriaceae_unclassified_Genus
Desulfovibrio	1633.9	-3.2619	1.01602	-3.21046	0.00132523	0.00455548	Bacteria	Proteobacteria	Deltaproteobacteria	Desulfovibrionales	Desulfovibrionaceae	Desulfovibrio
Desulfovibrionaceae_unclassified_Genus	1648.3	2.95436	0.740157	3.99153	6.56476e-05	0.000291388	Bacteria	Proteobacteria	Deltaproteobacteria	Desulfovibrionales	Desulfovibrionaceae	Desulfovibrionaceae_unclassified_Genus
Erysipelotrichaceae_unclassified_Genus	12908.2	-5.07307	1.14595	-4.42696	9.55696e-06	5.84036e-05	Bacteria	Firmicutes	Erysipelotrichia	Erysipelotrichales	Erysipelotrichaceae	Erysipelotrichaceae_unclassified_Genus
Intestinimonas	1.83472	-4.62102	1.66634	-2.77315	0.00555164	0.0146337	Bacteria	Firmicutes	Clostridia	Clostridiales	Ruminococcaceae	Intestinimonas
Lactobacillus	671.489	-3.73828	0.922865	-4.05073	5.10576e-05	0.000255288	Bacteria	Firmicutes	Bacilli	Lactobacillales	Lactobacillaceae	Lactobacillus
Oscillibacter	599.99	1.15906	0.40742	2.84487	0.00444291	0.012861	Bacteria	Firmicutes	Clostridia	Clostridiales	Ruminococcaceae	Oscillibacter
Parabacteroides	459.626	3.09879	0.90089	3.4397	0.000582356	0.00213531	Bacteria	Bacteroidetes	Bacteroidia	Bacteroidales	Porphyromonadaceae	Parabacteroides
Parasutterella	1657.4	-9.47688	1.5636	-6.06094	1.35326e-09	1.48859e-08	Bacteria	Proteobacteria	Betaproteobacteria	Burkholderiales	Sutterellaceae	Parasutterella
Parvibacter	11.3183	-6.8296	1.55283	-4.39816	1.09171e-05	6.00442e-05	Bacteria	Actinobacteria	Actinobacteria	Coriobacteriales	Coriobacteriaceae	Parvibacter
Porphyromonadaceae_unclassified_Genus	28901.8	-2.38928	0.797883	-2.99453	0.00274868	0.00889278	Bacteria	Bacteroidetes	Bacteroidia	Bacteroidales	Porphyromonadaceae	Porphyromonadaceae_unclassified_Genus
Prevotella	155.499	-6.51894	1.4505	-4.49428	6.98061e-06	4.79917e-05	Bacteria	Bacteroidetes	Bacteroidia	Bacteroidales	Prevotellaceae	Prevotella
Romboutsia	147.806	10.5106	1.33762	7.85773	3.91161e-15	8.59214e-14	Bacteria	Firmicutes	Clostridia	Clostridiales	Peptostreptococcaceae	Romboutsia
Roseburia	97.6543	-6.20302	1.57515	-3.93805	8.21462e-05	0.000322717	Bacteria	Firmicutes	Clostridia	Clostridiales	Lachnospiraceae	Roseburia
Ruminococcaceae_unclassified_Genus	2143.34	0.967063	0.358068	2.70078	0.00691776	0.0146337	Bacteria	Firmicutes	Clostridia	Clostridiales	Ruminococcaceae	Ruminococcaceae_unclassified_Genus
Turicibacter	854.364	-14.2281	1.8244	-7.79882	6.24883e-15	8.59214e-14	Bacteria	Firmicutes	Erysipelotrichia	Erysipelotrichales	Erysipelotrichaceae	Turicibacter

## Sheet: Sheet4
Tables S7
Statistical analyses of microbiome data, compared by diet and genotype
This sheet: families
Wild type chow to Aox chow
	baseMean	log2FoldChange	lfcSE	stat	pvalue	padj	Kingdom	Phylum	Class	Order	Family
Bifidobacteriaceae	1842.65	3.1826	0.979757	3.24836	0.00116074	0.0237951	Bacteria	Actinobacteria	Actinobacteria	Bifidobacteriales	Bifidobacteriaceae
Candidatus_Saccharibacteria_unclassified_Class	1515.1	4.15321	0.872582	4.75968	1.93895e-06	7.94971e-05	Bacteria	Candidatus_Saccharibacteria	Candidatus_Saccharibacteria_unclassified	Candidatus_Saccharibacteria_unclassified	Candidatus_Saccharibacteria_unclassified_Class
Wild type chow to Aox keto
	baseMean	log2FoldChange	lfcSE	stat	pvalue	padj	Kingdom	Phylum	Class	Order	Family
Anaeroplasmataceae	90.8151	4.47546	1.81295	2.4686	0.0135641	0.0327134	Bacteria	Tenericutes	Mollicutes	Anaeroplasmatales	Anaeroplasmataceae
Bacteria_unclassified_Phylum	154.144	4.01673	0.913177	4.39863	1.08936e-05	4.96266e-05	Bacteria	Bacteria_unclassified	Bacteria_unclassified	Bacteria_unclassified	Bacteria_unclassified_Phylum
Bacteroidales_unclassified_Family	3940.95	-1.26433	0.4488	-2.81713	0.00484548	0.0124165	Bacteria	Bacteroidetes	Bacteroidia	Bacteroidales	Bacteroidales_unclassified_Family
Betaproteobacteria_unclassified_Order	23.934	8.87629	2.83272	3.13349	0.00172741	0.00472158	Bacteria	Proteobacteria	Betaproteobacteria	Betaproteobacteria_unclassified	Betaproteobacteria_unclassified_Order
Bifidobacteriaceae	1842.65	9.95428	1.00315	9.92305	3.30515e-23	1.35511e-21	Bacteria	Actinobacteria	Actinobacteria	Bifidobacteriales	Bifidobacteriaceae
Candidatus_Saccharibacteria_unclassified_Class	1515.1	2.93008	0.872032	3.36006	0.000779244	0.00245762	Bacteria	Candidatus_Saccharibacteria	Candidatus_Saccharibacteria_unclassified	Candidatus_Saccharibacteria_unclassified	Candidatus_Saccharibacteria_unclassified_Class
Clostridiales_unclassified_Family	1202.66	1.98472	0.840657	2.36091	0.0182301	0.041524	Bacteria	Firmicutes	Clostridia	Clostridiales	Clostridiales_unclassified_Family
Coriobacteriaceae	168.553	2.88947	0.870153	3.32065	0.000898082	0.0026301	Bacteria	Actinobacteria	Actinobacteria	Coriobacteriales	Coriobacteriaceae
Coriobacteriaceae_Genus	69.2618	5.75343	0.836429	6.87856	6.04605e-12	4.95776e-11	Bacteria	Actinobacteria	Actinobacteria	Coriobacteriales	Coriobacteriaceae_Genus
Desulfovibrionaceae_Genus	1993.22	-5.38939	0.809795	-6.65526	2.82799e-11	1.65639e-10	Bacteria	Proteobacteria	Deltaproteobacteria	Desulfovibrionales	Desulfovibrionaceae_Genus
Erysipelotrichaceae	607.23	12.2512	1.5975	7.66902	1.73316e-14	2.36865e-13	Bacteria	Firmicutes	Erysipelotrichia	Erysipelotrichales	Erysipelotrichaceae
Erysipelotrichaceae_Genus	9335.96	7.6345	1.11969	6.81843	9.20434e-12	6.28963e-11	Bacteria	Firmicutes	Erysipelotrichia	Erysipelotrichales	Erysipelotrichaceae_Genus
Lactobacillaceae	596.983	4.09166	0.94196	4.34378	1.40055e-05	5.74225e-05	Bacteria	Firmicutes	Bacilli	Lactobacillales	Lactobacillaceae
Peptostreptococcaceae	139.398	-9.30437	1.31803	-7.05933	1.67312e-12	1.71494e-11	Bacteria	Firmicutes	Clostridia	Clostridiales	Peptostreptococcaceae
Porphyromonadaceae_Genus	23509.4	2.58271	0.745103	3.46625	0.000527777	0.00196717	Bacteria	Bacteroidetes	Bacteroidia	Bacteroidales	Porphyromonadaceae_Genus
Ruminococcaceae	825.43	-1.88996	0.555359	-3.40314	0.00066617	0.00227608	Bacteria	Firmicutes	Clostridia	Clostridiales	Ruminococcaceae
Ruminococcaceae_Genus	2362.18	-2.24216	0.506618	-4.42575	9.61091e-06	4.92559e-05	Bacteria	Firmicutes	Clostridia	Clostridiales	Ruminococcaceae_Genus
Sutterellaceae	1241.66	13.4663	1.70814	7.8836	3.1808e-15	6.52065e-14	Bacteria	Proteobacteria	Betaproteobacteria	Burkholderiales	Sutterellaceae
Aox keto to Aox chow
	baseMean	log2FoldChange	lfcSE	stat	pvalue	padj	Kingdom	Phylum	Class	Order	Family
Bacteroidales_unclassified_Family	3940.95	1.66176	0.448665	3.70379	0.000212403	0.000967612	Bacteria	Bacteroidetes	Bacteroidia	Bacteroidales	Bacteroidales_unclassified_Family
Bacteroidetes_unclassified_Class	11.6032	5.27366	2.12838	2.47778	0.0132204	0.0416951	Bacteria	Bacteroidetes	Bacteroidetes_unclassified	Bacteroidetes_unclassified	Bacteroidetes_unclassified_Class
Betaproteobacteria_unclassified_Order	23.934	-7.05508	2.83404	-2.48941	0.0127955	0.0416951	Bacteria	Proteobacteria	Betaproteobacteria	Betaproteobacteria_unclassified	Betaproteobacteria_unclassified_Order
Bifidobacteriaceae	1842.65	-6.77168	1.00335	-6.74906	1.48808e-11	2.03371e-10	Bacteria	Actinobacteria	Actinobacteria	Bifidobacteriales	Bifidobacteriaceae
Coriobacteriaceae_Genus	69.2618	-3.99032	0.837943	-4.76204	1.91645e-06	1.12249e-05	Bacteria	Actinobacteria	Actinobacteria	Coriobacteriales	Coriobacteriaceae_Genus
Desulfovibrionaceae_Genus	1993.22	3.84991	0.807004	4.77062	1.83662e-06	1.12249e-05	Bacteria	Proteobacteria	Deltaproteobacteria	Desulfovibrionales	Desulfovibrionaceae_Genus
Erysipelotrichaceae	607.23	-8.43829	1.59814	-5.28008	1.29128e-07	1.32356e-06	Bacteria	Firmicutes	Erysipelotrichia	Erysipelotrichales	Erysipelotrichaceae
Erysipelotrichaceae_Genus	9335.96	-5.24505	1.1197	-4.68432	2.80886e-06	1.43954e-05	Bacteria	Firmicutes	Erysipelotrichia	Erysipelotrichales	Erysipelotrichaceae_Genus
Lactobacillaceae	596.983	-2.35469	0.942114	-2.49936	0.0124416	0.0416951	Bacteria	Firmicutes	Bacilli	Lactobacillales	Lactobacillaceae
Peptostreptococcaceae	139.398	9.72166	1.31802	7.37595	1.63175e-13	6.69019e-12	Bacteria	Firmicutes	Clostridia	Clostridiales	Peptostreptococcaceae
Ruminococcaceae	825.43	1.79414	0.554479	3.23572	0.00121337	0.00497481	Bacteria	Firmicutes	Clostridia	Clostridiales	Ruminococcaceae
Ruminococcaceae_Genus	2362.18	2.42871	0.506284	4.79712	1.60962e-06	1.12249e-05	Bacteria	Firmicutes	Clostridia	Clostridiales	Ruminococcaceae_Genus
Sutterellaceae	1241.66	-12.3101	1.70814	-7.20671	5.73179e-13	1.17502e-11	Bacteria	Proteobacteria	Betaproteobacteria	Burkholderiales	Sutterellaceae
Wild type keto to Aox chow
	baseMean	log2FoldChange	lfcSE	stat	pvalue	padj	Kingdom	Phylum	Class	Order	Family
Bacteria_unclassified_Phylum	154.144	-2.67024	0.920611	-2.90051	0.00372555	0.0218211	Bacteria	Bacteria_unclassified	Bacteria_unclassified	Bacteria_unclassified	Bacteria_unclassified_Phylum
Bacteroidales_unclassified_Family	3940.95	1.51774	0.448672	3.38273	0.000717692	0.00490423	Bacteria	Bacteroidetes	Bacteroidia	Bacteroidales	Bacteroidales_unclassified_Family
Bifidobacteriaceae	1842.65	-4.69338	0.985464	-4.76261	1.91106e-06	1.56707e-05	Bacteria	Actinobacteria	Actinobacteria	Bifidobacteriales	Bifidobacteriaceae
Coriobacteriaceae_Genus	69.2618	-4.82689	0.876133	-5.50932	3.60223e-08	7.38458e-07	Bacteria	Actinobacteria	Actinobacteria	Coriobacteriales	Coriobacteriaceae_Genus
Erysipelotrichaceae	607.23	-7.22298	1.50465	-4.80046	1.58305e-06	1.56707e-05	Bacteria	Firmicutes	Erysipelotrichia	Erysipelotrichales	Erysipelotrichaceae
Peptostreptococcaceae	139.398	10.932	1.31762	8.29679	1.06964e-16	4.38554e-15	Bacteria	Firmicutes	Clostridia	Clostridiales	Peptostreptococcaceae
Sutterellaceae	1241.66	-7.72859	1.51047	-5.11669	3.10941e-07	4.24952e-06	Bacteria	Proteobacteria	Betaproteobacteria	Burkholderiales	Sutterellaceae
Wild type keto to Wild type chow
	baseMean	log2FoldChange	lfcSE	stat	pvalue	padj	Kingdom	Phylum	Class	Order	Family
Bacteria_unclassified_Phylum	154.144	-5.03754	0.919256	-5.48002	4.25267e-08	2.90599e-07	Bacteria	Bacteria_unclassified	Bacteria_unclassified	Bacteria_unclassified	Bacteria_unclassified_Phylum
Bacteroidales_unclassified_Family	3940.95	1.1203	0.448807	2.49618	0.0125539	0.0367649	Bacteria	Bacteroidetes	Bacteroidia	Bacteroidales	Bacteroidales_unclassified_Family
Betaproteobacteria_unclassified_Order	23.934	-7.39407	2.81952	-2.62246	0.00872986	0.029827	Bacteria	Proteobacteria	Betaproteobacteria	Betaproteobacteria_unclassified	Betaproteobacteria_unclassified_Order
Bifidobacteriaceae	1842.65	-7.87598	0.985256	-7.99384	1.30799e-15	2.9983e-14	Bacteria	Actinobacteria	Actinobacteria	Bifidobacteriales	Bifidobacteriaceae
Candidatus_Saccharibacteria_unclassified_Class	1515.1	-3.33059	0.872129	-3.81892	0.000134038	0.000619364	Bacteria	Candidatus_Saccharibacteria	Candidatus_Saccharibacteria_unclassified	Candidatus_Saccharibacteria_unclassified	Candidatus_Saccharibacteria_unclassified_Class
Coriobacteriaceae_Genus	69.2618	-6.59	0.874685	-7.53415	4.91539e-14	6.71769e-13	Bacteria	Actinobacteria	Actinobacteria	Coriobacteriales	Coriobacteriaceae_Genus
Desulfovibrionaceae	1310.36	-2.61823	1.02275	-2.55999	0.0104676	0.0330132	Bacteria	Proteobacteria	Deltaproteobacteria	Desulfovibrionales	Desulfovibrionaceae
Desulfovibrionaceae_Genus	1993.22	3.09018	0.809921	3.81541	0.000135958	0.000619364	Bacteria	Proteobacteria	Deltaproteobacteria	Desulfovibrionales	Desulfovibrionaceae_Genus
Erysipelotrichaceae	607.23	-11.0359	1.50397	-7.33789	2.1699e-13	2.22415e-12	Bacteria	Firmicutes	Erysipelotrichia	Erysipelotrichales	Erysipelotrichaceae
Erysipelotrichaceae_Genus	9335.96	-4.67011	1.11888	-4.17392	2.99403e-05	0.000175365	Bacteria	Firmicutes	Erysipelotrichia	Erysipelotrichales	Erysipelotrichaceae_Genus
Lactobacillaceae	596.983	-3.53707	0.941419	-3.75716	0.00017185	0.000704586	Bacteria	Firmicutes	Bacilli	Lactobacillales	Lactobacillaceae
Peptostreptococcaceae	139.398	10.5147	1.31762	7.98006	1.46259e-15	2.9983e-14	Bacteria	Firmicutes	Clostridia	Clostridiales	Peptostreptococcaceae
Porphyromonadaceae_Genus	23509.4	-2.12555	0.745096	-2.85272	0.00433464	0.0161564	Bacteria	Bacteroidetes	Bacteroidia	Bacteroidales	Porphyromonadaceae_Genus
Sutterellaceae	1241.66	-8.8848	1.51046	-5.88216	4.04935e-09	3.32047e-08	Bacteria	Proteobacteria	Betaproteobacteria	Burkholderiales	Sutterellaceae
