# Supplementary material for: Phenotypic effects of dietary stress in combination with a respiratory chain bypass in mice
Source: Physiol Rep. 2019 Jul 2;7(13):e14159. doi: 10.14814/phy2.14159 (PMC6606514; doi:10.14814/phy2.14159)
Supplement: Supplementary file 8 — Table S8 . Statistical analyses of microbiome data, compared by weight groups (normal, over‐weight, obese) [file PHY2-7-e14159-s008.xls]

## Sheet: Sheet1
Tables S8
Statistical analyses of microbiome data, compared by weight groups (normal, over-weight, obese)
This sheet: summary
Differential abundance
There is an excel file containing the results for each comparison
Results include only those taxa which have an adjusted p-value <0.05
Taxa are ordered by name in the results
Direction of change (log2FoldChange) of "Group compared" is measured against the "Reference group"
Differential abundance of OTUs by Diet			Sheet 2
Group compared		Reference group
Over-weight	vs	Normal
Obese	vs	Normal
Obese	vs	Over-weight
Differential abundance of Genera by Diet			Sheet 3
Group compared		Reference group
Over-weight	vs	Normal
Obese	vs	Normal
Obese	vs	Over-weight
Differential abundance of Families by Diet			Sheet 4
Group compared		Reference group
Over-weight	vs	Normal
Obese	vs	Normal
Obese	vs	Over-weight

## Sheet: Sheet2
Tables S8
Statistical analyses of microbiome data, compared by weight groups (normal, over-weight, obese)
This sheet: OTUs
Obese to Normal
	baseMean	log2FoldChange	lfcSE	stat	pvalue	padj	Kingdom	Phylum	Class	Order	Family	Genus
Otu0002	2110.93	3.40582	0.66033	5.15775	2.49932e-07	3.82655e-06	Bacteria	Bacteroidetes	Bacteroidia	Bacteroidales	Rikenellaceae	Alistipes
Otu0003	3120.57	-6.7402	1.41823	-4.75255	2.00871e-06	2.47741e-05	Bacteria	Bacteroidetes	Bacteroidia	Bacteroidales	Rikenellaceae	Alistipes
Otu0007	1449.88	1.73056	0.479979	3.60548	0.000311573	0.00177357	Bacteria	Bacteroidetes	Bacteroidia	Bacteroidales	Bacteroidales_unclassified	Bacteroidales_unclassified
Otu0009	1043.2	2.67822	1.01524	2.638	0.00833966	0.0242014	Bacteria	Firmicutes	Clostridia	Clostridiales	Lachnospiraceae	Lachnospiraceae_unclassified
Otu0011	1062.18	-3.40328	1.08025	-3.15047	0.00163009	0.00663998	Bacteria	Firmicutes	Erysipelotrichia	Erysipelotrichales	Erysipelotrichaceae	Erysipelotrichaceae_unclassified
Otu0013	806.379	2.93621	0.781436	3.75746	0.000171648	0.00107341	Bacteria	Bacteroidetes	Bacteroidia	Bacteroidales	Bacteroidaceae	Bacteroides
Otu0014	1382.82	-13.885	2.66064	-5.21867	1.80216e-07	2.96356e-06	Bacteria	Firmicutes	Clostridia	Clostridiales	Lachnospiraceae	Lachnospiraceae_unclassified
Otu0016	1611.94	-6.94537	1.6129	-4.30613	1.66132e-05	0.000147526	Bacteria	Bacteroidetes	Bacteroidia	Bacteroidales	Porphyromonadaceae	Porphyromonadaceae_unclassified
Otu0017	815.406	2.03629	0.762248	2.67142	0.00755303	0.0228132	Bacteria	Bacteroidetes	Bacteroidia	Bacteroidales	Rikenellaceae	Alistipes
Otu0018	493.165	-4.40906	1.25823	-3.50417	0.000458029	0.00223478	Bacteria	Firmicutes	Erysipelotrichia	Erysipelotrichales	Erysipelotrichaceae	Erysipelotrichaceae_unclassified
Otu0019	568.733	1.64198	0.521063	3.15122	0.00162588	0.00663998	Bacteria	Firmicutes	Clostridia	Clostridiales	Ruminococcaceae	Ruminococcaceae_unclassified
Otu0021	753.882	-2.14725	0.60853	-3.52859	0.000417783	0.00208422	Bacteria	Bacteroidetes	Bacteroidia	Bacteroidales	Porphyromonadaceae	Porphyromonadaceae_unclassified
Otu0022	1541.92	-3.88553	0.893716	-4.34761	1.3763e-05	0.000125292	Bacteria	Bacteroidetes	Bacteroidia	Bacteroidales	Porphyromonadaceae	Porphyromonadaceae_unclassified
Otu0025	1323.63	-3.78193	0.731563	-5.16965	2.34531e-07	3.71899e-06	Bacteria	Bacteroidetes	Bacteroidia	Bacteroidales	Porphyromonadaceae	Porphyromonadaceae_unclassified
Otu0027	1040.48	-3.73283	1.09157	-3.41969	0.000626918	0.00296119	Bacteria	Firmicutes	Erysipelotrichia	Erysipelotrichales	Erysipelotrichaceae	Erysipelotrichaceae_unclassified
Otu0031	504.568	-6.47098	1.07237	-6.03429	1.59659e-09	5.06347e-08	Bacteria	Actinobacteria	Actinobacteria	Bifidobacteriales	Bifidobacteriaceae	Bifidobacterium
Otu0032	404.224	3.63952	1.23972	2.93576	0.00332733	0.0120108	Bacteria	Firmicutes	Clostridia	Clostridiales	Lachnospiraceae	Lachnospiraceae_unclassified
Otu0034	334.739	2.51444	0.602659	4.17224	3.01624e-05	0.000243493	Bacteria	Firmicutes	Clostridia	Clostridiales	Ruminococcaceae	Ruminococcaceae_unclassified
Otu0035	974.157	-4.9913	0.831526	-6.00258	1.94205e-09	5.74848e-08	Bacteria	Bacteroidetes	Bacteroidia	Bacteroidales	Porphyromonadaceae	Porphyromonadaceae_unclassified
Otu0036	9.77367	-5.81302	1.61015	-3.61023	0.000305925	0.00176404	Bacteria	Firmicutes	Clostridia	Clostridiales	Lachnospiraceae	Clostridium_XlVa
Otu0037	447.952	-27.4163	2.01694	-13.593	4.40542e-42	1.95601e-39	Bacteria	Bacteroidetes	Bacteroidia	Bacteroidales	Porphyromonadaceae	Porphyromonadaceae_unclassified
Otu0040	243.283	7.58962	1.65425	4.58795	4.47624e-06	4.51693e-05	Bacteria	Bacteroidetes	Bacteroidia	Bacteroidales	Bacteroidaceae	Bacteroides
Otu0041	339.338	-9.46822	1.55722	-6.08019	1.20038e-09	4.44142e-08	Bacteria	Proteobacteria	Betaproteobacteria	Burkholderiales	Sutterellaceae	Parasutterella
Otu0043	525.036	-6.88489	1.31572	-5.23281	1.66954e-07	2.85105e-06	Bacteria	Bacteroidetes	Bacteroidia	Bacteroidales	Porphyromonadaceae	Porphyromonadaceae_unclassified
Otu0047	597.049	-5.09224	1.10912	-4.59125	4.4059e-06	4.51693e-05	Bacteria	Bacteroidetes	Bacteroidia	Bacteroidales	Porphyromonadaceae	Porphyromonadaceae_unclassified
Otu0048	264.083	2.94148	1.02619	2.8664	0.00415174	0.013965	Bacteria	Bacteroidetes	Bacteroidia	Bacteroidales	Porphyromonadaceae	Parabacteroides
Otu0049	192.733	6.24513	1.22078	5.11571	3.12569e-07	4.62602e-06	Bacteria	Bacteroidetes	Bacteroidia	Bacteroidales	Porphyromonadaceae	Barnesiella
Otu0050	87.7373	-6.27894	2.40873	-2.60674	0.00914085	0.0261841	Bacteria	Firmicutes	Clostridia	Clostridiales	Lachnospiraceae	Lachnospiraceae_unclassified
Otu0053	456.52	-3.31384	1.1178	-2.9646	0.00303079	0.011404	Bacteria	Bacteroidetes	Bacteroidia	Bacteroidales	Porphyromonadaceae	Porphyromonadaceae_unclassified
Otu0054	195.34	1.61946	0.597549	2.71017	0.00672485	0.020696	Bacteria	Firmicutes	Clostridia	Clostridiales	Ruminococcaceae	Ruminococcaceae_unclassified
Otu0055	354.127	-4.58124	1.57778	-2.90359	0.00368908	0.0127255	Bacteria	Bacteroidetes	Bacteroidia	Bacteroidales	Rikenellaceae	Alistipes
Otu0056	324.686	-27.0343	2.75374	-9.81728	9.48646e-23	6.41483e-21	Bacteria	Firmicutes	Clostridia	Clostridiales	Clostridiales_unclassified	Clostridiales_unclassified
Otu0058	757.181	-12.1769	1.84091	-6.61458	3.72605e-11	1.65437e-09	Bacteria	Bacteroidetes	Bacteroidia	Bacteroidales	Porphyromonadaceae	Porphyromonadaceae_unclassified
Otu0059	268.827	-26.89	2.02597	-13.2727	3.33375e-40	7.40093e-38	Bacteria	Bacteroidetes	Bacteroidia	Bacteroidales	Porphyromonadaceae	Porphyromonadaceae_unclassified
Otu0064	240.27	-4.03286	1.29189	-3.12169	0.00179818	0.00719273	Bacteria	Firmicutes	Clostridia	Clostridiales	Lachnospiraceae	Lachnospiraceae_unclassified
Otu0068	129.964	1.92062	0.662172	2.90048	0.00372594	0.0127255	Bacteria	Firmicutes	Clostridia	Clostridiales	Lachnospiraceae	Lachnospiraceae_unclassified
Otu0069	145.496	-10.2814	2.1867	-4.70178	2.57906e-06	3.01342e-05	Bacteria	Firmicutes	Erysipelotrichia	Erysipelotrichales	Erysipelotrichaceae	Turicibacter
Otu0075	344.142	-11.4924	1.68637	-6.81487	9.43473e-12	4.65447e-10	Bacteria	Bacteroidetes	Bacteroidia	Bacteroidales	Porphyromonadaceae	Porphyromonadaceae_unclassified
Otu0076	109.971	7.36322	1.4852	4.95773	7.13212e-07	9.59594e-06	Bacteria	Firmicutes	Clostridia	Clostridiales	Peptostreptococcaceae	Romboutsia
Otu0078	221.776	-4.36112	1.22101	-3.57172	0.000354645	0.00194398	Bacteria	Firmicutes	Bacilli	Lactobacillales	Lactobacillaceae	Lactobacillus
Otu0079	171.171	-2.53637	1.05996	-2.39289	0.0167165	0.0441793	Bacteria	Firmicutes	Bacilli	Lactobacillales	Lactobacillaceae	Lactobacillus
Otu0081	159.361	-11.3642	2.09687	-5.41962	5.97263e-08	1.13433e-06	Bacteria	Bacteroidetes	Bacteroidia	Bacteroidales	Porphyromonadaceae	Porphyromonadaceae_unclassified
Otu0083	220.53	-25.5441	2.12258	-12.0345	2.34143e-33	2.59899e-31	Bacteria	Firmicutes	Bacilli	Lactobacillales	Lactobacillaceae	Lactobacillus
Otu0088	81.6828	1.64747	0.56299	2.92629	0.00343033	0.0121845	Bacteria	Bacteroidetes	Bacteroidia	Bacteroidales	Porphyromonadaceae	Porphyromonadaceae_unclassified
Otu0089	209.176	-7.53997	1.69979	-4.43583	9.17172e-06	8.66435e-05	Bacteria	Bacteroidetes	Bacteroidia	Bacteroidales	Porphyromonadaceae	Porphyromonadaceae_unclassified
Otu0091	74.7155	3.53141	0.941866	3.74937	0.000177277	0.00109321	Bacteria	Firmicutes	Clostridia	Clostridiales	Lachnospiraceae	Lachnospiraceae_unclassified
Otu0092	77.4374	-10.3302	1.90228	-5.43044	5.62154e-08	1.13433e-06	Bacteria	Bacteroidetes	Bacteroidia	Bacteroidales	Porphyromonadaceae	Barnesiella
Otu0093	134.554	-25.6969	2.43184	-10.5669	4.24469e-26	3.76929e-24	Bacteria	Firmicutes	Clostridia	Clostridiales	Lachnospiraceae	Lachnospiraceae_unclassified
Otu0094	70.263	2.27251	0.769547	2.95304	0.00314659	0.0114515	Bacteria	Firmicutes	Clostridia	Clostridiales	Lachnospiraceae	Clostridium_XlVb
Otu0095	206.064	-7.50875	1.60711	-4.67221	2.9797e-06	3.39228e-05	Bacteria	Bacteroidetes	Bacteroidia	Bacteroidales	Porphyromonadaceae	Porphyromonadaceae_unclassified
Otu0097	71.4847	2.93595	0.760248	3.86183	0.000112541	0.000734826	Bacteria	Firmicutes	Clostridia	Clostridiales	Lachnospiraceae	Lachnospiraceae_unclassified
Otu0098	53.9618	4.90262	1.17993	4.15499	3.25296e-05	0.000253388	Bacteria	Firmicutes	Clostridia	Clostridiales	Lachnospiraceae	Lachnospiraceae_unclassified
Otu0100	64.9151	1.99211	0.621473	3.20546	0.00134846	0.00581277	Bacteria	Firmicutes	Clostridia	Clostridiales	Lachnospiraceae	Acetatifactor
Otu0102	55.864	-9.70625	2.92577	-3.3175	0.000908255	0.00407339	Bacteria	Firmicutes	Clostridia	Clostridiales	Lachnospiraceae	Roseburia
Otu0105	114.935	-9.44506	2.60558	-3.62494	0.000289032	0.00171107	Bacteria	Bacteroidetes	Bacteroidia	Bacteroidales	Prevotellaceae	Prevotella
Otu0110	56.7576	2.15358	0.639745	3.3663	0.000761828	0.00348713	Bacteria	Firmicutes	Clostridia	Clostridiales	Clostridiales_unclassified	Clostridiales_unclassified
Otu0112	45.4211	-8.71554	2.78796	-3.12614	0.00177118	0.00714913	Bacteria	Bacteria_unclassified	Bacteria_unclassified	Bacteria_unclassified	Bacteria_unclassified	Bacteria_unclassified
Otu0115	82.1124	-10.7072	2.99512	-3.57488	0.00035039	0.00194398	Bacteria	Firmicutes	Clostridia	Clostridiales	Lachnospiraceae	Lachnospiraceae_unclassified
Otu0117	46.4033	5.2407	2.13183	2.45831	0.0139593	0.0387371	Bacteria	Firmicutes	Clostridia	Clostridiales	Ruminococcaceae	Ruminococcaceae_unclassified
Otu0120	142.63	-2.95419	0.997912	-2.96037	0.00307272	0.0114216	Bacteria	Bacteroidetes	Bacteroidia	Bacteroidales	Porphyromonadaceae	Porphyromonadaceae_unclassified
Otu0122	79.1576	-2.12945	0.726692	-2.93033	0.00338602	0.0121241	Bacteria	Firmicutes	Clostridia	Clostridiales	Lachnospiraceae	Lachnospiraceae_unclassified
Otu0123	52.4564	-1.93578	0.71531	-2.70622	0.00680545	0.020696	Bacteria	Firmicutes	Bacilli	Bacillales	Staphylococcaceae	Staphylococcus
Otu0127	124.518	-25.8399	2.12332	-12.1696	4.51486e-34	6.682e-32	Bacteria	Bacteroidetes	Bacteroidia	Bacteroidales	Porphyromonadaceae	Porphyromonadaceae_unclassified
Otu0128	38.6401	4.90732	1.29116	3.80071	0.00014428	0.000915145	Bacteria	Firmicutes	Clostridia	Clostridiales	Lachnospiraceae	Lachnospiraceae_unclassified
Otu0131	81.2311	-4.64945	1.89465	-2.45399	0.0141282	0.0389622	Bacteria	Firmicutes	Clostridia	Clostridiales	Lachnospiraceae	Lachnospiraceae_unclassified
Otu0132	21.2959	-20.2979	3.64004	-5.57627	2.45733e-08	5.74239e-07	Bacteria	Tenericutes	Mollicutes	Anaeroplasmatales	Anaeroplasmataceae	Anaeroplasma
Otu0139	59.3124	-1.9896	0.709548	-2.80404	0.00504671	0.0163558	Bacteria	Firmicutes	Clostridia	Clostridiales	Ruminococcaceae	Ruminococcaceae_unclassified
Otu0140	56.7138	-2.35552	0.988902	-2.38196	0.0172208	0.0452429	Bacteria	Firmicutes	Clostridia	Clostridiales	Lachnospiraceae	Lachnospiraceae_unclassified
Otu0142	57.0169	-24.7628	2.52403	-9.81083	1.01135e-22	6.41483e-21	Bacteria	Firmicutes	Clostridia	Clostridiales	Clostridiales_unclassified	Clostridiales_unclassified
Otu0143	65.9787	-9.53503	1.66925	-5.71218	1.11539e-08	2.91313e-07	Bacteria	Firmicutes	Clostridia	Clostridiales	Lachnospiraceae	Lachnospiraceae_unclassified
Otu0145	59.0132	-4.27771	1.47425	-2.90161	0.00371251	0.0127255	Bacteria	Firmicutes	Clostridia	Clostridiales	Clostridiales_unclassified	Clostridiales_unclassified
Otu0148	66.0443	-9.59513	1.7526	-5.47479	4.38019e-08	9.26098e-07	Bacteria	Bacteroidetes	Bacteroidia	Bacteroidales	Porphyromonadaceae	Porphyromonadaceae_unclassified
Otu0150	52.325	-9.79623	1.77529	-5.51809	3.42713e-08	7.60823e-07	Bacteria	Firmicutes	Clostridia	Clostridiales	Lachnospiraceae	Clostridium_XlVb
Otu0151	41.9649	-1.82465	0.685619	-2.66131	0.00778371	0.0230398	Bacteria	Firmicutes	Clostridia	Clostridiales	Lachnospiraceae	Lachnospiraceae_unclassified
Otu0153	55.7509	-7.01289	1.52335	-4.6036	4.15243e-06	4.49677e-05	Bacteria	Bacteroidetes	Bacteroidia	Bacteroidales	Porphyromonadaceae	Porphyromonadaceae_unclassified
Otu0154	11.0672	-22.5643	3.59965	-6.26849	3.64575e-10	1.47156e-08	Bacteria	Bacteroidetes	Bacteroidia	Bacteroidales	Porphyromonadaceae	Porphyromonadaceae_unclassified
Otu0155	47.5383	-3.63166	0.781635	-4.64623	3.38053e-06	3.75239e-05	Bacteria	Firmicutes	Clostridia	Clostridiales	Lachnospiraceae	Lachnospiraceae_unclassified
Otu0159	48.6409	-9.60217	1.88935	-5.08225	3.72981e-07	5.34205e-06	Bacteria	Firmicutes	Clostridia	Clostridiales	Clostridiales_unclassified	Clostridiales_unclassified
Otu0163	46.016	-9.38236	2.42705	-3.86574	0.000110754	0.000733953	Bacteria	Firmicutes	Clostridia	Clostridiales	Clostridiales_unclassified	Clostridiales_unclassified
Otu0172	63.8157	-3.48538	1.17081	-2.97689	0.00291184	0.0110501	Bacteria	Bacteroidetes	Bacteroidia	Bacteroidales	Porphyromonadaceae	Porphyromonadaceae_unclassified
Otu0177	37.8448	-9.16057	2.36071	-3.88044	0.000104269	0.000701449	Bacteria	Firmicutes	Clostridia	Clostridiales	Clostridiales_unclassified	Clostridiales_unclassified
Otu0178	36.3091	-9.10657	2.29029	-3.97616	7.00372e-05	0.000493595	Bacteria	Firmicutes	Clostridia	Clostridiales	Lachnospiraceae	Lachnospiraceae_unclassified
Otu0179	21.6498	3.60693	1.24633	2.89404	0.00380314	0.01289	Bacteria	Firmicutes	Clostridia	Clostridiales	Lachnospiraceae	Acetatifactor
Otu0180	20.0113	1.57332	0.491888	3.19854	0.00138124	0.00584066	Bacteria	Firmicutes	Clostridia	Clostridiales	Lachnospiraceae	Lachnospiraceae_unclassified
Otu0183	26.9648	-20.0388	3.37178	-5.94309	2.797e-09	7.76167e-08	Bacteria	Firmicutes	Clostridia	Clostridiales	Clostridiales_unclassified	Clostridiales_unclassified
Otu0184	37.7532	-9.28867	2.49362	-3.72498	0.000195331	0.00118804	Bacteria	Firmicutes	Clostridia	Clostridiales	Ruminococcaceae	Clostridium_IV
Otu0185	35.7944	-7.85814	2.04042	-3.85124	0.000117519	0.000756212	Bacteria	Firmicutes	Clostridia	Clostridiales	Lachnospiraceae	Lachnospiraceae_unclassified
Otu0187	32.7667	-9.00088	2.01275	-4.47194	7.75131e-06	7.4817e-05	Bacteria	Firmicutes	Clostridia	Clostridiales	Lachnospiraceae	Lachnospiraceae_unclassified
Otu0189	30.5583	-6.65057	1.34731	-4.93618	7.96664e-07	1.04035e-05	Bacteria	Firmicutes	Clostridia	Clostridiales	Lachnospiraceae	Clostridium_XlVa
Otu0192	28.6078	-7.30292	1.39482	-5.23574	1.64323e-07	2.85105e-06	Bacteria	Firmicutes	Clostridia	Clostridiales	Lachnospiraceae	Lachnospiraceae_unclassified
Otu0193	23.1336	-1.54102	0.481578	-3.19994	0.00137455	0.00584066	Bacteria	Firmicutes	Clostridia	Clostridiales	Ruminococcaceae	Ruminococcaceae_unclassified
Otu0194	14.6355	-20.5425	3.63955	-5.64423	1.65921e-08	4.09272e-07	Bacteria	Firmicutes	Clostridia	Clostridiales	Ruminococcaceae	Ruminococcaceae_unclassified
Otu0197	15.4393	2.00369	0.822983	2.43467	0.0149054	0.0406012	Bacteria	Firmicutes	Clostridia	Clostridiales	Ruminococcaceae	Clostridium_IV
Otu0198	22.7417	-8.84442	2.73346	-3.23561	0.00121382	0.00528371	Bacteria	Firmicutes	Clostridia	Clostridiales	Lachnospiraceae	Lachnospiraceae_unclassified
Otu0199	3.42869	3.58884	1.31631	2.72644	0.00640207	0.0200177	Bacteria	Firmicutes	Clostridia	Clostridiales	Lachnospiraceae	Lachnospiraceae_unclassified
Otu0202	14.3011	-1.75175	0.716207	-2.44587	0.0144501	0.0396041	Bacteria	Actinobacteria	Actinobacteria	Actinomycetales	Propionibacteriaceae	Propionibacterium
Otu0205	21.7262	-1.78706	0.735989	-2.42811	0.0151779	0.0410913	Bacteria	Firmicutes	Clostridia	Clostridiales	Lachnospiraceae	Lachnospiraceae_unclassified
Otu0206	50.2589	-8.67695	1.60241	-5.41492	6.13154e-08	1.13433e-06	Bacteria	Actinobacteria	Actinobacteria	Coriobacteriales	Coriobacteriaceae	Olsenella
Otu0208	21.8163	-8.21445	3.09643	-2.65288	0.00798084	0.0234669	Bacteria	Firmicutes	Clostridia	Clostridiales	Lachnospiraceae	Lachnospiraceae_unclassified
Otu0216	20.1578	-8.38983	2.69977	-3.10761	0.00188608	0.00741078	Bacteria	Firmicutes	Clostridia	Clostridiales	Clostridiales_unclassified	Clostridiales_unclassified
Otu0222	22.8978	-23.7671	3.04369	-7.80866	5.77998e-15	3.20789e-13	Bacteria	Firmicutes	Clostridia	Clostridiales	Lachnospiraceae	Lachnospiraceae_unclassified
Otu0223	19.0343	-8.12588	2.79327	-2.90909	0.00362481	0.0126726	Bacteria	Firmicutes	Clostridia	Clostridiales	Lachnospiraceae	Lachnospiraceae_unclassified
Otu0225	20.4214	-6.20895	1.87506	-3.31133	0.000928524	0.00412265	Bacteria	Firmicutes	Clostridia	Clostridiales	Clostridiales_unclassified	Clostridiales_unclassified
Otu0227	7.46196	-6.95682	2.89122	-2.40619	0.0161201	0.0431163	Bacteria	Firmicutes	Clostridia	Clostridiales	Ruminococcaceae	Ruminococcaceae_unclassified
Otu0228	30.0378	-8.88349	2.50471	-3.54672	0.000390065	0.00201383	Bacteria	Firmicutes	Clostridia	Clostridiales	Lachnospiraceae	Lachnospiraceae_unclassified
Otu0230	17.9332	-6.2202	1.58602	-3.92188	8.78596e-05	0.000600149	Bacteria	Bacteroidetes	Bacteroidia	Bacteroidales	Rikenellaceae	Alistipes
Otu0231	17.5335	-3.32724	1.04912	-3.17147	0.00151671	0.00629365	Bacteria	Firmicutes	Clostridia	Clostridiales	Ruminococcaceae	Butyricicoccus
Otu0233	18.8218	-7.84308	1.93542	-4.05239	5.06964e-05	0.000369003	Bacteria	Bacteroidetes	Bacteroidia	Bacteroidales	Rikenellaceae	Alistipes
Otu0235	14.5048	-2.08396	0.877798	-2.37408	0.0175927	0.045948	Bacteria	Firmicutes	Clostridia	Clostridiales	Lachnospiraceae	Lachnospiraceae_unclassified
Otu0239	14.3962	-2.20195	0.930586	-2.3662	0.0179718	0.0463923	Bacteria	Firmicutes	Clostridia	Clostridiales	Lachnospiraceae	Clostridium_XlVa
Otu0249	7.98005	4.36579	1.56212	2.79478	0.00519346	0.0167094	Bacteria	Firmicutes	Clostridia	Clostridiales	Lachnospiraceae	Lachnospiraceae_unclassified
Otu0250	11.0449	-1.28788	0.488	-2.63911	0.0083125	0.0242014	Bacteria	Firmicutes	Clostridia	Clostridiales	Lachnospiraceae	Lachnospiraceae_unclassified
Otu0251	12.4036	-6.98955	1.76808	-3.95318	7.71201e-05	0.000535021	Bacteria	Firmicutes	Clostridia	Clostridiales	Ruminococcaceae	Clostridium_IV
Otu0252	14.7591	-7.78869	1.63472	-4.76454	1.89282e-06	2.40118e-05	Bacteria	Firmicutes	Clostridia	Clostridiales	Lachnospiraceae	Lachnospiraceae_unclassified
Otu0254	14.72	-7.93561	2.97686	-2.66576	0.00768141	0.0229281	Bacteria	Firmicutes	Clostridia	Clostridiales	Lachnospiraceae	Lachnospiraceae_unclassified
Otu0258	12.137	-4.73964	1.33075	-3.56163	0.000368557	0.00199448	Bacteria	Firmicutes	Clostridia	Clostridiales	Lachnospiraceae	Lachnospiraceae_unclassified
Otu0261	13.6727	-7.62342	1.83921	-4.14495	3.39891e-05	0.000260193	Bacteria	Firmicutes	Clostridia	Clostridiales	Lachnospiraceae	Lachnospiraceae_unclassified
Otu0263	11.9462	-6.28138	1.83039	-3.4317	0.0005998	0.00286356	Bacteria	Firmicutes	Clostridia	Clostridiales	Clostridiales_unclassified	Clostridiales_unclassified
Otu0264	10.3314	-2.0349	0.573081	-3.55081	0.000384044	0.00200607	Bacteria	Firmicutes	Clostridia	Clostridiales	Clostridiales_unclassified	Clostridiales_unclassified
Otu0265	11.7928	-7.22095	2.05149	-3.51985	0.000431793	0.00213018	Bacteria	Firmicutes	Clostridia	Clostridiales	Lachnospiraceae	Lachnospiraceae_unclassified
Otu0266	11.2567	-3.9011	1.25387	-3.11124	0.00186306	0.00738569	Bacteria	Firmicutes	Clostridia	Clostridiales	Clostridiales_unclassified	Clostridiales_unclassified
Otu0267	11.0451	-7.4088	2.17263	-3.41007	0.000649462	0.00303538	Bacteria	Firmicutes	Clostridia	Clostridiales	Ruminococcaceae	Ruminococcaceae_unclassified
Otu0269	9.60295	-4.92074	1.1993	-4.10302	4.0779e-05	0.000305444	Bacteria	Firmicutes	Clostridia	Clostridiales	Ruminococcaceae	Butyricicoccus
Otu0270	11.7518	-7.51973	2.22838	-3.37452	0.000739437	0.0034199	Bacteria	Firmicutes	Clostridia	Clostridiales	Lachnospiraceae	Lachnospiraceae_unclassified
Otu0271	9.11199	-1.64231	0.684985	-2.39758	0.0165037	0.0438782	Bacteria	Firmicutes	Clostridia	Clostridiales	Clostridiales_unclassified	Clostridiales_unclassified
Otu0272	6.50154	21.6757	3.58388	6.0481	1.46561e-09	5.00564e-08	Bacteria	Firmicutes	Clostridia	Clostridiales	Lachnospiraceae	Lachnospiraceae_unclassified
Otu0273	10.2782	-2.95188	0.679125	-4.34659	1.38273e-05	0.000125292	Bacteria	Firmicutes	Clostridia	Clostridiales	Lachnospiraceae	Lachnospiraceae_unclassified
Otu0274	12.1728	-7.29074	2.46397	-2.95895	0.00308693	0.0114216	Bacteria	Firmicutes	Clostridia	Clostridiales	Clostridiales_unclassified	Clostridiales_unclassified
Otu0279	10.4417	-7.0336	2.96795	-2.36985	0.0177954	0.0462056	Bacteria	Firmicutes	Clostridia	Clostridiales	Lachnospiraceae	Lachnospiraceae_unclassified
Otu0281	10.0368	-6.69768	2.67404	-2.50471	0.0122552	0.0344387	Bacteria	Bacteria_unclassified	Bacteria_unclassified	Bacteria_unclassified	Bacteria_unclassified	Bacteria_unclassified
Otu0285	8.53867	-3.08053	0.866424	-3.55545	0.000377334	0.00199448	Bacteria	Firmicutes	Clostridia	Clostridiales	Ruminococcaceae	Ruminococcaceae_unclassified
Otu0288	25.6104	-8.71918	2.73886	-3.18351	0.00145503	0.00609464	Bacteria	Proteobacteria	Betaproteobacteria	Betaproteobacteria_unclassified	Betaproteobacteria_unclassified	Betaproteobacteria_unclassified
Otu0290	9.02711	-7.03404	1.98503	-3.54354	0.000394786	0.00201477	Bacteria	Firmicutes	Firmicutes_unclassified	Firmicutes_unclassified	Firmicutes_unclassified	Firmicutes_unclassified
Otu0291	9.18805	-7.24188	1.76622	-4.10022	4.12763e-05	0.000305444	Bacteria	Bacteria_unclassified	Bacteria_unclassified	Bacteria_unclassified	Bacteria_unclassified	Bacteria_unclassified
Otu0294	8.80182	-6.66616	1.32097	-5.04642	4.50164e-07	6.24603e-06	Bacteria	Firmicutes	Clostridia	Clostridiales	Lachnospiraceae	Lachnospiraceae_unclassified
Otu0298	5.97887	-6.5625	1.4416	-4.55224	5.30769e-06	5.23692e-05	Bacteria	Actinobacteria	Actinobacteria	Coriobacteriales	Coriobacteriaceae	Coriobacteriaceae_unclassified
Otu0307	9.27504	-6.485	2.26643	-2.86132	0.00421876	0.0140837	Bacteria	Firmicutes	Erysipelotrichia	Erysipelotrichales	Erysipelotrichaceae	Erysipelotrichaceae_unclassified
Otu0312	6.18774	-3.47899	1.04573	-3.32687	0.000878288	0.00397918	Bacteria	Firmicutes	Clostridia	Clostridiales	Lachnospiraceae	Lachnospiraceae_unclassified
Otu0314	3.33269	4.41213	1.24028	3.55736	0.000374604	0.00199448	Bacteria	Firmicutes	Firmicutes_unclassified	Firmicutes_unclassified	Firmicutes_unclassified	Firmicutes_unclassified
Otu0318	19.1989	-8.25682	1.74534	-4.73079	2.23651e-06	2.68382e-05	Bacteria	Actinobacteria	Actinobacteria	Coriobacteriales	Coriobacteriaceae	Coriobacteriaceae_unclassified
Otu0319	12.3876	-7.64868	2.11831	-3.61075	0.000305313	0.00176404	Bacteria	Firmicutes	Clostridia	Clostridiales	Lachnospiraceae	Lachnospiraceae_unclassified
Otu0324	6.58303	-6.54766	1.53111	-4.27641	1.89934e-05	0.000159115	Bacteria	Bacteroidetes	Bacteroidia	Bacteroidales	Porphyromonadaceae	Porphyromonadaceae_unclassified
Otu0326	5.49255	-3.15116	1.10747	-2.84538	0.00443588	0.0144819	Bacteria	Firmicutes	Clostridia	Clostridiales	Clostridiales_unclassified	Clostridiales_unclassified
Otu0330	6.6116	-6.42881	2.31882	-2.77245	0.00556353	0.0176443	Bacteria	Firmicutes	Clostridia	Clostridiales	Lachnospiraceae	Lachnospiraceae_unclassified
Otu0331	6.68205	-3.79748	1.16421	-3.26184	0.00110693	0.00486609	Bacteria	Firmicutes	Clostridia	Clostridiales	Lachnospiraceae	Lachnospiraceae_unclassified
Otu0334	3.03439	3.91388	1.57769	2.48077	0.0131098	0.0366085	Bacteria	Firmicutes	Clostridia	Clostridiales	Lachnospiraceae	Lachnospiraceae_unclassified
Otu0342	5.01003	-5.8579	1.40569	-4.16727	3.08274e-05	0.000244417	Bacteria	Firmicutes	Clostridia	Clostridiales	Lachnospiraceae	Lachnospiraceae_unclassified
Otu0343	4.96054	-3.42069	1.10207	-3.10389	0.00190994	0.00743872	Bacteria	Firmicutes	Clostridia	Clostridiales	Lachnospiraceae	Lachnospiraceae_unclassified
Otu0353	4.74321	-4.82444	1.63196	-2.95623	0.00311425	0.0114275	Bacteria	Firmicutes	Firmicutes_unclassified	Firmicutes_unclassified	Firmicutes_unclassified	Firmicutes_unclassified
Otu0358	4.24139	-6.15046	2.30769	-2.6652	0.00769433	0.0229281	Bacteria	Firmicutes	Clostridia	Clostridiales	Clostridiales_unclassified	Clostridiales_unclassified
Otu0359	4.91935	-5.80815	2.14447	-2.70843	0.0067602	0.020696	Bacteria	Firmicutes	Clostridia	Clostridiales	Clostridiales_unclassified	Clostridiales_unclassified
Otu0360	4.42603	-6.18023	2.12364	-2.91021	0.00361181	0.0126726	Bacteria	Firmicutes	Clostridia	Clostridiales	Lachnospiraceae	Lachnospiraceae_unclassified
Otu0367	3.28046	-5.80425	1.62306	-3.57611	0.00034875	0.00194398	Bacteria	Bacteroidetes	Bacteroidia	Bacteroidales	Porphyromonadaceae	Porphyromonadaceae_unclassified
Otu0368	4.34291	-4.72371	1.69856	-2.78102	0.00541891	0.0173093	Bacteria	Bacteria_unclassified	Bacteria_unclassified	Bacteria_unclassified	Bacteria_unclassified	Bacteria_unclassified
Otu0369	4.18677	-6.05622	1.74808	-3.4645	0.000531217	0.0025637	Bacteria	Firmicutes	Clostridia	Clostridiales	Clostridiales_unclassified	Clostridiales_unclassified
Otu0370	6.9894	-3.50986	0.993078	-3.53432	0.00040882	0.00206268	Bacteria	Actinobacteria	Actinobacteria	Coriobacteriales	Coriobacteriaceae	Coriobacteriaceae_unclassified
Otu0375	7.55251	-6.62279	1.44249	-4.59123	4.4064e-06	4.51693e-05	Bacteria	Actinobacteria	Actinobacteria	Coriobacteriales	Coriobacteriaceae	Coriobacteriaceae_unclassified
Otu0380	4.67601	-6.14777	1.44406	-4.25728	2.06925e-05	0.000170138	Bacteria	Firmicutes	Clostridia	Clostridiales	Lachnospiraceae	Lachnospiraceae_unclassified
Otu0382	3.20862	-2.04479	0.789252	-2.5908	0.00957544	0.0272532	Bacteria	Actinobacteria	Actinobacteria	Coriobacteriales	Coriobacteriaceae	Coriobacteriaceae_unclassified
Otu0387	3.50617	-5.79203	2.25341	-2.57034	0.0101597	0.028732	Bacteria	Firmicutes	Clostridia	Clostridiales	Lachnospiraceae	Lachnospiraceae_unclassified
Otu0388	3.10552	-5.71076	1.89732	-3.0099	0.00261332	0.0100027	Bacteria	Bacteroidetes	Bacteroidia	Bacteroidales	Rikenellaceae	Alistipes
Otu0390	5.58962	-6.32699	1.58976	-3.97985	6.8959e-05	0.000493595	Bacteria	Actinobacteria	Actinobacteria	Coriobacteriales	Coriobacteriaceae	Coriobacteriaceae_unclassified
Otu0392	3.18312	-5.57786	1.85312	-3.00998	0.00261263	0.0100027	Bacteria	Bacteroidetes	Bacteroidia	Bacteroidales	Porphyromonadaceae	Barnesiella
Otu0401	4.73032	-6.21239	2.17985	-2.84991	0.00437317	0.0143829	Bacteria	Bacteroidetes	Bacteroidia	Bacteroidales	Porphyromonadaceae	Porphyromonadaceae_unclassified
Otu0410	9.2319	-6.57826	1.52936	-4.30131	1.69788e-05	0.000147815	Bacteria	Actinobacteria	Actinobacteria	Coriobacteriales	Coriobacteriaceae	Parvibacter
Otu0415	6.02385	-5.83074	1.35913	-4.29006	1.78628e-05	0.000152521	Bacteria	Actinobacteria	Actinobacteria	Coriobacteriales	Coriobacteriaceae	Coriobacteriaceae_unclassified
Otu0428	2.27546	-5.10829	1.93999	-2.63316	0.00845945	0.0243896	Bacteria	Bacteroidetes	Bacteroidia	Bacteroidales	Rikenellaceae	Alistipes
Otu0440	2.84354	-5.26496	1.4324	-3.67562	0.000237276	0.00142365	Bacteria	Actinobacteria	Actinobacteria	Coriobacteriales	Coriobacteriaceae	Coriobacteriaceae_unclassified
Otu0447	2.05642	-4.95015	1.7322	-2.85772	0.00426696	0.0141383	Bacteria	Firmicutes	Clostridia	Clostridiales	Ruminococcaceae	Intestinimonas
Otu0461	0.931384	3.55581	1.30626	2.72213	0.00648632	0.0201393	Bacteria	Firmicutes	Clostridia	Clostridiales	Lachnospiraceae	Lachnospiraceae_unclassified
Otu0474	1.25216	-3.38204	1.39646	-2.42187	0.0154408	0.0415497	Bacteria	Firmicutes	Clostridia	Clostridiales	Ruminococcaceae	Ruminococcaceae_unclassified
Otu0493	1.47489	-4.68135	1.69406	-2.76339	0.00572048	0.0180134	Bacteria	Firmicutes	Clostridia	Clostridiales	Clostridiales_unclassified	Clostridiales_unclassified
Obese to Over-weight
	baseMean	log2FoldChange	lfcSE	stat	pvalue	padj	Kingdom	Phylum	Class	Order	Family	Genus
Otu0003	3120.57	-5.63242	1.63713	-3.44043	0.0005808	0.0111078	Bacteria	Bacteroidetes	Bacteroidia	Bacteroidales	Rikenellaceae	Alistipes
Otu0014	1382.82	-12.1054	3.03443	-3.98936	6.62511e-05	0.00155945	Bacteria	Firmicutes	Clostridia	Clostridiales	Lachnospiraceae	Lachnospiraceae_unclassified
Otu0031	504.568	-5.4439	1.23482	-4.40865	1.04017e-05	0.000289356	Bacteria	Actinobacteria	Actinobacteria	Bifidobacteriales	Bifidobacteriaceae	Bifidobacterium
Otu0037	447.952	-26.1323	2.27885	-11.4673	1.9258e-30	5.89296e-28	Bacteria	Bacteroidetes	Bacteroidia	Bacteroidales	Porphyromonadaceae	Porphyromonadaceae_unclassified
Otu0056	324.686	-25.1563	3.14336	-8.00298	1.21447e-15	6.19378e-14	Bacteria	Firmicutes	Clostridia	Clostridiales	Clostridiales_unclassified	Clostridiales_unclassified
Otu0059	268.827	-23.7151	2.29037	-10.3543	4.00237e-25	4.08242e-23	Bacteria	Bacteroidetes	Bacteroidia	Bacteroidales	Porphyromonadaceae	Porphyromonadaceae_unclassified
Otu0069	145.496	-9.17295	2.47894	-3.70035	0.000215299	0.00470581	Bacteria	Firmicutes	Erysipelotrichia	Erysipelotrichales	Erysipelotrichaceae	Turicibacter
Otu0083	220.53	-26.9384	2.40295	-11.2106	3.61901e-29	5.53709e-27	Bacteria	Firmicutes	Bacilli	Lactobacillales	Lactobacillaceae	Lactobacillus
Otu0093	134.554	-24.4731	2.76676	-8.84539	9.1207e-19	5.58187e-17	Bacteria	Firmicutes	Clostridia	Clostridiales	Lachnospiraceae	Lachnospiraceae_unclassified
Otu0105	114.935	-10.0536	2.96967	-3.38543	0.00071067	0.0115355	Bacteria	Bacteroidetes	Bacteroidia	Bacteroidales	Prevotellaceae	Prevotella
Otu0127	124.518	-23.4577	2.40518	-9.753	1.79102e-22	1.37013e-20	Bacteria	Bacteroidetes	Bacteroidia	Bacteroidales	Porphyromonadaceae	Porphyromonadaceae_unclassified
Otu0132	21.2959	-24.4397	4.16512	-5.86771	4.4185e-09	1.50229e-07	Bacteria	Tenericutes	Mollicutes	Anaeroplasmatales	Anaeroplasmataceae	Anaeroplasma
Otu0142	57.0169	-21.996	2.87708	-7.64525	2.08543e-14	9.11632e-13	Bacteria	Firmicutes	Clostridia	Clostridiales	Clostridiales_unclassified	Clostridiales_unclassified
Otu0143	65.9787	-6.38904	1.87111	-3.41457	0.000638832	0.011499	Bacteria	Firmicutes	Clostridia	Clostridiales	Lachnospiraceae	Lachnospiraceae_unclassified
Otu0150	52.325	-8.35905	1.99373	-4.19267	2.75692e-05	0.000703013	Bacteria	Firmicutes	Clostridia	Clostridiales	Lachnospiraceae	Clostridium_XlVb
Otu0154	11.0672	-15.4672	4.20946	-3.67439	0.000238422	0.00486381	Bacteria	Bacteroidetes	Bacteroidia	Bacteroidales	Porphyromonadaceae	Porphyromonadaceae_unclassified
Otu0178	36.3091	-8.62134	2.60041	-3.31537	0.000915205	0.0140026	Bacteria	Firmicutes	Clostridia	Clostridiales	Lachnospiraceae	Lachnospiraceae_unclassified
Otu0183	26.9648	-24.9359	3.85023	-6.47646	9.38973e-11	3.59157e-09	Bacteria	Firmicutes	Clostridia	Clostridiales	Clostridiales_unclassified	Clostridiales_unclassified
Otu0185	35.7944	-7.06695	2.30794	-3.06201	0.00219853	0.0311589	Bacteria	Firmicutes	Clostridia	Clostridiales	Lachnospiraceae	Lachnospiraceae_unclassified
Otu0192	28.6078	-4.6936	1.5543	-3.01974	0.00252988	0.032256	Bacteria	Firmicutes	Clostridia	Clostridiales	Lachnospiraceae	Lachnospiraceae_unclassified
Otu0194	14.6355	-23.9146	4.16538	-5.74129	9.39605e-09	2.87519e-07	Bacteria	Firmicutes	Clostridia	Clostridiales	Ruminococcaceae	Ruminococcaceae_unclassified
Otu0230	17.9332	-5.43713	1.77894	-3.05639	0.00224018	0.0311589	Bacteria	Bacteroidetes	Bacteroidia	Bacteroidales	Rikenellaceae	Alistipes
Otu0233	18.8218	-7.38307	2.18222	-3.38328	0.000716255	0.0115355	Bacteria	Bacteroidetes	Bacteroidia	Bacteroidales	Rikenellaceae	Alistipes
Otu0252	14.7591	-5.54491	1.83502	-3.02171	0.00251349	0.032256	Bacteria	Firmicutes	Clostridia	Clostridiales	Lachnospiraceae	Lachnospiraceae_unclassified
Otu0266	11.2567	-4.06522	1.41569	-2.87154	0.00408473	0.0499971	Bacteria	Firmicutes	Clostridia	Clostridiales	Clostridiales_unclassified	Clostridiales_unclassified
Over-weight to Normal
	baseMean	log2FoldChange	lfcSE	stat	pvalue	padj	Kingdom	Phylum	Class	Order	Family	Genus
Otu0002	2110.93	3.1643	0.660349	4.79186	1.65239e-06	6.53445e-05	Bacteria	Bacteroidetes	Bacteroidia	Bacteroidales	Rikenellaceae	Alistipes
Otu0009	1043.2	3.06609	1.01524	3.02007	0.0025272	0.0212155	Bacteria	Firmicutes	Clostridia	Clostridiales	Lachnospiraceae	Lachnospiraceae_unclassified
Otu0013	806.379	3.00822	0.781454	3.84951	0.000118354	0.00257419	Bacteria	Bacteroidetes	Bacteroidia	Bacteroidales	Bacteroidaceae	Bacteroides
Otu0017	815.406	2.05539	0.762273	2.69639	0.00700956	0.0461994	Bacteria	Bacteroidetes	Bacteroidia	Bacteroidales	Rikenellaceae	Alistipes
Otu0019	568.733	1.85758	0.521078	3.56488	0.00036402	0.00565532	Bacteria	Firmicutes	Clostridia	Clostridiales	Ruminococcaceae	Ruminococcaceae_unclassified
Otu0021	753.882	-2.46354	0.608891	-4.04594	5.21135e-05	0.00133349	Bacteria	Bacteroidetes	Bacteroidia	Bacteroidales	Porphyromonadaceae	Porphyromonadaceae_unclassified
Otu0022	1541.92	-3.22749	0.89356	-3.61194	0.000303911	0.00528805	Bacteria	Bacteroidetes	Bacteroidia	Bacteroidales	Porphyromonadaceae	Porphyromonadaceae_unclassified
Otu0025	1323.63	-3.72738	0.731725	-5.09397	3.50645e-07	1.90663e-05	Bacteria	Bacteroidetes	Bacteroidia	Bacteroidales	Porphyromonadaceae	Porphyromonadaceae_unclassified
Otu0027	1040.48	-3.088	1.0914	-2.82939	0.00466365	0.035591	Bacteria	Firmicutes	Erysipelotrichia	Erysipelotrichales	Erysipelotrichaceae	Erysipelotrichaceae_unclassified
Otu0034	334.739	2.00176	0.602884	3.32031	0.000899163	0.0100395	Bacteria	Firmicutes	Clostridia	Clostridiales	Ruminococcaceae	Ruminococcaceae_unclassified
Otu0035	974.157	-4.88776	0.831859	-5.87571	4.21044e-09	6.10514e-07	Bacteria	Bacteroidetes	Bacteroidia	Bacteroidales	Porphyromonadaceae	Porphyromonadaceae_unclassified
Otu0036	9.77367	-6.55887	1.63569	-4.00986	6.07559e-05	0.00146827	Bacteria	Firmicutes	Clostridia	Clostridiales	Lachnospiraceae	Clostridium_XlVa
Otu0040	243.283	7.45099	1.6543	4.50401	6.66829e-06	0.000223131	Bacteria	Bacteroidetes	Bacteroidia	Bacteroidales	Bacteroidaceae	Bacteroides
Otu0041	339.338	-4.56297	1.47817	-3.0869	0.00202256	0.0183294	Bacteria	Proteobacteria	Betaproteobacteria	Burkholderiales	Sutterellaceae	Parasutterella
Otu0043	525.036	-4.55554	1.3078	-3.48335	0.000495173	0.00652728	Bacteria	Bacteroidetes	Bacteroidia	Bacteroidales	Porphyromonadaceae	Porphyromonadaceae_unclassified
Otu0046	254.524	2.07729	0.770186	2.69713	0.00699408	0.0461994	Bacteria	Firmicutes	Clostridia	Clostridiales	Lachnospiraceae	Lachnospiraceae_unclassified
Otu0047	597.049	-4.17785	1.10799	-3.77065	0.000162826	0.00307954	Bacteria	Bacteroidetes	Bacteroidia	Bacteroidales	Porphyromonadaceae	Porphyromonadaceae_unclassified
Otu0049	192.733	6.54318	1.22077	5.35985	8.32888e-08	7.24613e-06	Bacteria	Bacteroidetes	Bacteroidia	Bacteroidales	Porphyromonadaceae	Barnesiella
Otu0050	87.7373	-9.69892	2.52783	-3.83686	0.000124617	0.00258135	Bacteria	Firmicutes	Clostridia	Clostridiales	Lachnospiraceae	Lachnospiraceae_unclassified
Otu0053	456.52	-3.31143	1.11809	-2.9617	0.00305951	0.0241979	Bacteria	Bacteroidetes	Bacteroidia	Bacteroidales	Porphyromonadaceae	Porphyromonadaceae_unclassified
Otu0054	195.34	1.97953	0.597513	3.31295	0.000923169	0.0100395	Bacteria	Firmicutes	Clostridia	Clostridiales	Ruminococcaceae	Ruminococcaceae_unclassified
Otu0058	757.181	-8.72852	1.68827	-5.17009	2.33976e-07	1.45399e-05	Bacteria	Bacteroidetes	Bacteroidia	Bacteroidales	Porphyromonadaceae	Porphyromonadaceae_unclassified
Otu0075	344.142	-11.7463	1.69127	-6.94529	3.7769e-12	8.21476e-10	Bacteria	Bacteroidetes	Bacteroidia	Bacteroidales	Porphyromonadaceae	Porphyromonadaceae_unclassified
Otu0076	109.971	7.21826	1.48532	4.85972	1.17552e-06	5.11349e-05	Bacteria	Firmicutes	Clostridia	Clostridiales	Peptostreptococcaceae	Romboutsia
Otu0081	159.361	-6.82231	1.95097	-3.49688	0.000470741	0.0065147	Bacteria	Bacteroidetes	Bacteroidia	Bacteroidales	Porphyromonadaceae	Porphyromonadaceae_unclassified
Otu0091	74.7155	3.14252	0.94236	3.33474	0.000853804	0.0100395	Bacteria	Firmicutes	Clostridia	Clostridiales	Lachnospiraceae	Lachnospiraceae_unclassified
Otu0092	77.4374	-10.0789	1.90228	-5.29831	1.16877e-07	8.47359e-06	Bacteria	Bacteroidetes	Bacteroidia	Bacteroidales	Porphyromonadaceae	Barnesiella
Otu0100	64.9151	2.28588	0.621467	3.6782	0.00023489	0.00425738	Bacteria	Firmicutes	Clostridia	Clostridiales	Lachnospiraceae	Acetatifactor
Otu0101	116.84	-3.65057	1.15524	-3.16	0.00157767	0.0152508	Bacteria	Firmicutes	Clostridia	Clostridiales	Lachnospiraceae	Lachnospiraceae_unclassified
Otu0110	56.7576	2.12929	0.640225	3.32584	0.000881523	0.0100395	Bacteria	Firmicutes	Clostridia	Clostridiales	Clostridiales_unclassified	Clostridiales_unclassified
Otu0120	142.63	-2.81485	0.998319	-2.81959	0.00480857	0.0360643	Bacteria	Bacteroidetes	Bacteroidia	Bacteroidales	Porphyromonadaceae	Porphyromonadaceae_unclassified
Otu0122	79.1576	-2.61162	0.730466	-3.57527	0.000349862	0.00565532	Bacteria	Firmicutes	Clostridia	Clostridiales	Lachnospiraceae	Lachnospiraceae_unclassified
Otu0128	38.6401	7.47011	1.28786	5.80039	6.61607e-09	7.19497e-07	Bacteria	Firmicutes	Clostridia	Clostridiales	Lachnospiraceae	Lachnospiraceae_unclassified
Otu0148	66.0443	-5.19742	1.56825	-3.31415	0.000919223	0.0100395	Bacteria	Bacteroidetes	Bacteroidia	Bacteroidales	Porphyromonadaceae	Porphyromonadaceae_unclassified
Otu0153	55.7509	-4.51614	1.45014	-3.11427	0.00184403	0.0174381	Bacteria	Bacteroidetes	Bacteroidia	Bacteroidales	Porphyromonadaceae	Porphyromonadaceae_unclassified
Otu0180	20.0113	1.62904	0.493245	3.30271	0.000957569	0.0101596	Bacteria	Firmicutes	Clostridia	Clostridiales	Lachnospiraceae	Lachnospiraceae_unclassified
Otu0184	37.7532	-8.07554	2.49362	-3.23848	0.00120167	0.0118801	Bacteria	Firmicutes	Clostridia	Clostridiales	Ruminococcaceae	Clostridium_IV
Otu0189	30.5583	-3.73636	1.21841	-3.06657	0.00216528	0.0192224	Bacteria	Firmicutes	Clostridia	Clostridiales	Lachnospiraceae	Clostridium_XlVa
Otu0199	3.42869	4.01427	1.31482	3.05311	0.00226486	0.0197042	Bacteria	Firmicutes	Clostridia	Clostridiales	Lachnospiraceae	Lachnospiraceae_unclassified
Otu0205	21.7262	-2.04878	0.743202	-2.75669	0.00583897	0.0416385	Bacteria	Firmicutes	Clostridia	Clostridiales	Lachnospiraceae	Lachnospiraceae_unclassified
Otu0206	50.2589	-5.03398	1.40966	-3.57107	0.000355521	0.00565532	Bacteria	Actinobacteria	Actinobacteria	Coriobacteriales	Coriobacteriaceae	Olsenella
Otu0216	20.1578	-8.13849	2.69977	-3.01451	0.00257393	0.0212155	Bacteria	Firmicutes	Clostridia	Clostridiales	Clostridiales_unclassified	Clostridiales_unclassified
Otu0222	22.8978	-23.2636	3.04369	-7.64324	2.11826e-14	9.21445e-12	Bacteria	Firmicutes	Clostridia	Clostridiales	Lachnospiraceae	Lachnospiraceae_unclassified
Otu0250	11.0449	-1.68922	0.50756	-3.32811	0.000874382	0.0100395	Bacteria	Firmicutes	Clostridia	Clostridiales	Lachnospiraceae	Lachnospiraceae_unclassified
Otu0264	10.3314	-1.72164	0.57136	-3.01322	0.00258488	0.0212155	Bacteria	Firmicutes	Clostridia	Clostridiales	Clostridiales_unclassified	Clostridiales_unclassified
Otu0269	9.60295	-6.58276	1.32971	-4.95051	7.40204e-07	3.57765e-05	Bacteria	Firmicutes	Clostridia	Clostridiales	Ruminococcaceae	Butyricicoccus
Otu0271	9.11199	-1.86987	0.700017	-2.67117	0.00755869	0.0490751	Bacteria	Firmicutes	Clostridia	Clostridiales	Clostridiales_unclassified	Clostridiales_unclassified
Otu0272	6.50154	16.8698	3.62729	4.65079	3.30662e-06	0.000119865	Bacteria	Firmicutes	Clostridia	Clostridiales	Lachnospiraceae	Lachnospiraceae_unclassified
Otu0273	10.2782	-2.35014	0.663141	-3.54395	0.00039418	0.0059127	Bacteria	Firmicutes	Clostridia	Clostridiales	Lachnospiraceae	Lachnospiraceae_unclassified
Otu0288	25.6104	-8.46784	2.73886	-3.09174	0.00198988	0.0183294	Bacteria	Proteobacteria	Betaproteobacteria	Betaproteobacteria_unclassified	Betaproteobacteria_unclassified	Betaproteobacteria_unclassified
Otu0291	9.18805	-5.05933	1.70267	-2.97141	0.00296436	0.0238796	Bacteria	Bacteria_unclassified	Bacteria_unclassified	Bacteria_unclassified	Bacteria_unclassified	Bacteria_unclassified
Otu0294	8.80182	-5.27643	1.26339	-4.17639	2.96171e-05	0.000858896	Bacteria	Firmicutes	Clostridia	Clostridiales	Lachnospiraceae	Lachnospiraceae_unclassified
Otu0318	19.1989	-7.52458	1.74534	-4.31125	1.62336e-05	0.000504402	Bacteria	Actinobacteria	Actinobacteria	Coriobacteriales	Coriobacteriaceae	Coriobacteriaceae_unclassified
Otu0319	12.3876	-7.39734	2.11831	-3.4921	0.000479242	0.0065147	Bacteria	Firmicutes	Clostridia	Clostridiales	Lachnospiraceae	Lachnospiraceae_unclassified
Otu0334	3.03439	4.40448	1.5757	2.79524	0.00518606	0.0379943	Bacteria	Firmicutes	Clostridia	Clostridiales	Lachnospiraceae	Lachnospiraceae_unclassified
Otu0342	5.01003	-4.43682	1.34922	-3.28844	0.00100746	0.010261	Bacteria	Firmicutes	Clostridia	Clostridiales	Lachnospiraceae	Lachnospiraceae_unclassified
Otu0360	4.42603	-5.92889	2.12364	-2.79186	0.0052406	0.0379943	Bacteria	Firmicutes	Clostridia	Clostridiales	Lachnospiraceae	Lachnospiraceae_unclassified
Otu0367	3.28046	-5.55291	1.62306	-3.42125	0.000623339	0.00797507	Bacteria	Bacteroidetes	Bacteroidia	Bacteroidales	Porphyromonadaceae	Porphyromonadaceae_unclassified
Otu0370	6.9894	-4.30445	1.10099	-3.90962	9.24403e-05	0.0021164	Bacteria	Actinobacteria	Actinobacteria	Coriobacteriales	Coriobacteriaceae	Coriobacteriaceae_unclassified
Otu0373	1.95077	3.51354	1.29903	2.70475	0.00683553	0.0461994	Bacteria	Firmicutes	Clostridia	Clostridiales	Clostridiales_unclassified	Clostridiales_unclassified
Otu0379	5.89697	-6.28898	2.33015	-2.69896	0.00695564	0.0461994	Bacteria	Firmicutes	Clostridia	Clostridiales	Lachnospiraceae	Lachnospiraceae_unclassified
Otu0380	4.67601	-5.89643	1.44406	-4.08323	4.44135e-05	0.00120749	Bacteria	Firmicutes	Clostridia	Clostridiales	Lachnospiraceae	Lachnospiraceae_unclassified
Otu0382	3.20862	-3.031	0.922251	-3.28653	0.00101431	0.010261	Bacteria	Actinobacteria	Actinobacteria	Coriobacteriales	Coriobacteriaceae	Coriobacteriaceae_unclassified
Otu0388	3.10552	-5.45942	1.89732	-2.87743	0.00400929	0.0311436	Bacteria	Bacteroidetes	Bacteroidia	Bacteroidales	Rikenellaceae	Alistipes
Otu0401	4.73032	-5.96105	2.17985	-2.73461	0.00624547	0.043819	Bacteria	Bacteroidetes	Bacteroidia	Bacteroidales	Porphyromonadaceae	Porphyromonadaceae_unclassified
Otu0410	9.2319	-5.84602	1.52936	-3.82253	0.000132091	0.0026118	Bacteria	Actinobacteria	Actinobacteria	Coriobacteriales	Coriobacteriaceae	Parvibacter
Otu0415	6.02385	-4.61516	1.32048	-3.49506	0.00047395	0.0065147	Bacteria	Actinobacteria	Actinobacteria	Coriobacteriales	Coriobacteriaceae	Coriobacteriaceae_unclassified

## Sheet: Sheet3
Tables S8
Statistical analyses of microbiome data, compared by weight groups (normal, over-weight, obese)
This sheet: genera
Obese to Normal
	baseMean	log2FoldChange	lfcSE	stat	pvalue	padj	Kingdom	Phylum	Class	Order	Family	Genus
Acetatifactor	471.721	1.85505	0.745831	2.48722	0.0128746	0.0350119	Bacteria	Firmicutes	Clostridia	Clostridiales	Lachnospiraceae	Acetatifactor
Anaeroplasma	91.2763	-4.59041	1.68726	-2.72062	0.00651587	0.0188617	Bacteria	Tenericutes	Mollicutes	Anaeroplasmatales	Anaeroplasmataceae	Anaeroplasma
Bacteria_unclassified_Phylum	73.6693	-2.78846	0.785585	-3.54954	0.000385905	0.00212248	Bacteria	Bacteria_unclassified	Bacteria_unclassified	Bacteria_unclassified	Bacteria_unclassified	Bacteria_unclassified_Phylum
Bacteroidales_unclassified_Family	3922.59	1.39793	0.317649	4.40085	1.07826e-05	8.47201e-05	Bacteria	Bacteroidetes	Bacteroidia	Bacteroidales	Bacteroidales_unclassified	Bacteroidales_unclassified_Family
Bacteroides	2165.13	1.41928	0.578098	2.45509	0.0140849	0.0352122	Bacteria	Bacteroidetes	Bacteroidia	Bacteroidales	Bacteroidaceae	Bacteroides
Betaproteobacteria_unclassified_Order	7.39968	-6.1915	2.11524	-2.92709	0.00342147	0.0117613	Bacteria	Proteobacteria	Betaproteobacteria	Betaproteobacteria_unclassified	Betaproteobacteria_unclassified	Betaproteobacteria_unclassified_Order
Bifidobacterium	491.348	-6.39587	1.01394	-6.30795	2.82763e-10	7.77598e-09	Bacteria	Actinobacteria	Actinobacteria	Bifidobacteriales	Bifidobacteriaceae	Bifidobacterium
Butyricicoccus	25.9415	-3.26394	0.880096	-3.70861	0.000208396	0.00127353	Bacteria	Firmicutes	Clostridia	Clostridiales	Ruminococcaceae	Butyricicoccus
Clostridium_IV	59.5369	-1.47118	0.460157	-3.19712	0.00138805	0.0056032	Bacteria	Firmicutes	Clostridia	Clostridiales	Ruminococcaceae	Clostridium_IV
Coriobacteriaceae_unclassified_Genus	28.6891	-4.25374	0.686972	-6.19202	5.93984e-10	1.08897e-08	Bacteria	Actinobacteria	Actinobacteria	Coriobacteriales	Coriobacteriaceae	Coriobacteriaceae_unclassified_Genus
Erysipelotrichaceae_unclassified_Genus	2374.26	-3.04665	0.920504	-3.30976	0.000933749	0.00466875	Bacteria	Firmicutes	Erysipelotrichia	Erysipelotrichales	Erysipelotrichaceae	Erysipelotrichaceae_unclassified_Genus
Intestinimonas	1.83472	-4.6133	1.52872	-3.01776	0.00254654	0.00933733	Bacteria	Firmicutes	Clostridia	Clostridiales	Ruminococcaceae	Intestinimonas
Lactobacillus	671.489	-3.16308	0.991714	-3.18951	0.00142514	0.0056032	Bacteria	Firmicutes	Bacilli	Lactobacillales	Lactobacillaceae	Lactobacillus
Parabacteroides	459.626	2.36559	0.867733	2.72617	0.00640742	0.0188617	Bacteria	Bacteroidetes	Bacteroidia	Bacteroidales	Porphyromonadaceae	Parabacteroides
Parasutterella	424.952	-9.72547	1.52026	-6.39724	1.58211e-10	7.77598e-09	Bacteria	Proteobacteria	Betaproteobacteria	Burkholderiales	Sutterellaceae	Parasutterella
Parvibacter	11.3183	-6.60267	1.53221	-4.30925	1.6381e-05	0.00011262	Bacteria	Actinobacteria	Actinobacteria	Coriobacteriales	Coriobacteriaceae	Parvibacter
Porphyromonadaceae_unclassified_Genus	28901.8	-2.27871	0.714489	-3.18928	0.00142627	0.0056032	Bacteria	Bacteroidetes	Bacteroidia	Bacteroidales	Porphyromonadaceae	Porphyromonadaceae_unclassified_Genus
Prevotella	155.499	-6.78222	1.48853	-4.55631	5.20602e-06	4.77218e-05	Bacteria	Bacteroidetes	Bacteroidia	Bacteroidales	Prevotellaceae	Prevotella
Romboutsia	147.806	7.22209	1.50003	4.81463	1.47469e-06	1.93732e-05	Bacteria	Firmicutes	Clostridia	Clostridiales	Peptostreptococcaceae	Romboutsia
Ruminococcaceae_unclassified_Genus	2143.34	1.2097	0.419081	2.88656	0.00389481	0.0126009	Bacteria	Firmicutes	Clostridia	Clostridiales	Ruminococcaceae	Ruminococcaceae_unclassified_Genus
Staphylococcus	58.3733	-1.80041	0.727789	-2.47381	0.0133682	0.0350119	Bacteria	Firmicutes	Bacilli	Bacillales	Staphylococcaceae	Staphylococcus
Turicibacter	134.69	-9.70925	2.03162	-4.77906	1.7612e-06	1.93732e-05	Bacteria	Firmicutes	Erysipelotrichia	Erysipelotrichales	Erysipelotrichaceae	Turicibacter
Obese to Over-weight
	baseMean	log2FoldChange	lfcSE	stat	pvalue	padj	Kingdom	Phylum	Class	Order	Family	Genus
Bifidobacterium	491.348	-4.90708	1.16668	-4.20603	2.599e-05	0.00142945	Bacteria	Actinobacteria	Actinobacteria	Bifidobacteriales	Bifidobacteriaceae	Bifidobacterium
Prevotella	155.499	-6.06992	1.70552	-3.55899	0.000372287	0.00690591	Bacteria	Bacteroidetes	Bacteroidia	Bacteroidales	Prevotellaceae	Prevotella
Turicibacter	134.69	-8.17011	2.29762	-3.5559	0.000376686	0.00690591	Bacteria	Firmicutes	Erysipelotrichia	Erysipelotrichales	Erysipelotrichaceae	Turicibacter
Over-weight to Normal
	baseMean	log2FoldChange	lfcSE	stat	pvalue	padj	Kingdom	Phylum	Class	Order	Family	Genus
Acetatifactor	471.721	3.23048	0.745573	4.33289	1.47167e-05	0.000269806	Bacteria	Firmicutes	Clostridia	Clostridiales	Lachnospiraceae	Acetatifactor
Bacteroidales_unclassified_Family	3922.59	1.06177	0.317679	3.34229	0.000830914	0.00652861	Bacteria	Bacteroidetes	Bacteroidia	Bacteroidales	Bacteroidales_unclassified	Bacteroidales_unclassified_Family
Bacteroides	2165.13	1.69746	0.57809	2.93633	0.00332125	0.0166063	Bacteria	Bacteroidetes	Bacteroidia	Bacteroidales	Bacteroidaceae	Bacteroides
Bacteroidetes_unclassified_Class	9.39751	4.77204	1.65918	2.87614	0.00402573	0.0184512	Bacteria	Bacteroidetes	Bacteroidetes_unclassified	Bacteroidetes_unclassified	Bacteroidetes_unclassified	Bacteroidetes_unclassified_Class
Betaproteobacteria_unclassified_Order	7.39968	-5.45299	2.11373	-2.57979	0.00988602	0.0388379	Bacteria	Proteobacteria	Betaproteobacteria	Betaproteobacteria_unclassified	Betaproteobacteria_unclassified	Betaproteobacteria_unclassified_Order
Butyricicoccus	25.9415	-2.66421	0.871171	-3.05819	0.00222678	0.0122473	Bacteria	Firmicutes	Clostridia	Clostridiales	Ruminococcaceae	Butyricicoccus
Christensenella	2.1882	4.17393	1.61054	2.59164	0.00955196	0.0388379	Bacteria	Firmicutes	Clostridia	Clostridiales	Christensenellaceae	Christensenella
Clostridium_IV	59.5369	-1.71587	0.463321	-3.70341	0.00021272	0.00233992	Bacteria	Firmicutes	Clostridia	Clostridiales	Ruminococcaceae	Clostridium_IV
Coriobacteriaceae_unclassified_Genus	28.6891	-2.89574	0.646141	-4.4816	7.40863e-06	0.000203737	Bacteria	Actinobacteria	Actinobacteria	Coriobacteriales	Coriobacteriaceae	Coriobacteriaceae_unclassified_Genus
Enterorhabdus	28.8095	1.06758	0.424414	2.51542	0.0118891	0.0408688	Bacteria	Actinobacteria	Actinobacteria	Coriobacteriales	Coriobacteriaceae	Enterorhabdus
Flavonifractor	50.6828	2.10725	0.835432	2.52235	0.0116573	0.0408688	Bacteria	Firmicutes	Clostridia	Clostridiales	Ruminococcaceae	Flavonifractor
Parasutterella	424.952	-5.20336	1.42634	-3.64804	0.000264244	0.00242223	Bacteria	Proteobacteria	Betaproteobacteria	Burkholderiales	Sutterellaceae	Parasutterella
Parvibacter	11.3183	-5.86675	1.53018	-3.83404	0.000126057	0.00173328	Bacteria	Actinobacteria	Actinobacteria	Coriobacteriales	Coriobacteriaceae	Parvibacter
Porphyromonadaceae_unclassified_Genus	28901.8	-2.24062	0.71449	-3.13597	0.00171287	0.0116969	Bacteria	Bacteroidetes	Bacteroidia	Bacteroidales	Porphyromonadaceae	Porphyromonadaceae_unclassified_Genus
Romboutsia	147.806	7.28066	1.50005	4.85362	1.21231e-06	6.6677e-05	Bacteria	Firmicutes	Clostridia	Clostridiales	Peptostreptococcaceae	Romboutsia
Ruminococcaceae_unclassified_Genus	2143.34	1.30053	0.419085	3.10326	0.00191403	0.0116969	Bacteria	Firmicutes	Clostridia	Clostridiales	Ruminococcaceae	Ruminococcaceae_unclassified_Genus

## Sheet: Sheet4
Tables S8
Statistical analyses of microbiome data, compared by weight groups (normal, over-weight, obese)
This sheet: families
Obese to Normal
	baseMean	log2FoldChange	lfcSE	stat	pvalue	padj	Kingdom	Phylum	Class	Order	Family
Anaeroplasmataceae	90.8151	-4.41447	1.70338	-2.5916	0.00955319	0.028039	Bacteria	Tenericutes	Mollicutes	Anaeroplasmatales	Anaeroplasmataceae
Bacteria_unclassified_Phylum	74.3261	-2.94398	0.777283	-3.78753	0.000152154	0.000891185	Bacteria	Bacteria_unclassified	Bacteria_unclassified	Bacteria_unclassified	Bacteria_unclassified_Phylum
Bacteroidaceae	2194.23	1.45536	0.561732	2.59084	0.0095743	0.028039	Bacteria	Bacteroidetes	Bacteroidia	Bacteroidales	Bacteroidaceae
Bacteroidales_unclassified_Family	3940.95	1.44237	0.320759	4.49675	6.90014e-06	4.7151e-05	Bacteria	Bacteroidetes	Bacteroidia	Bacteroidales	Bacteroidales_unclassified_Family
Betaproteobacteria_unclassified_Order	23.934	-7.89962	2.17169	-3.63754	0.00027525	0.00125392	Bacteria	Proteobacteria	Betaproteobacteria	Betaproteobacteria_unclassified	Betaproteobacteria_unclassified_Order
Bifidobacteriaceae	451.718	-6.22395	0.992863	-6.26869	3.64094e-10	4.97595e-09	Bacteria	Actinobacteria	Actinobacteria	Bifidobacteriales	Bifidobacteriaceae
Coriobacteriaceae_Genus	27.158	-4.15905	0.656795	-6.33235	2.41459e-10	4.94991e-09	Bacteria	Actinobacteria	Actinobacteria	Coriobacteriales	Coriobacteriaceae_Genus
Erysipelotrichaceae	124.539	-7.564	1.66426	-4.54495	5.49488e-06	4.5058e-05	Bacteria	Firmicutes	Erysipelotrichia	Erysipelotrichales	Erysipelotrichaceae
Erysipelotrichaceae_Genus	2267.02	-3.3143	0.885156	-3.74432	0.000180886	0.000927042	Bacteria	Firmicutes	Erysipelotrichia	Erysipelotrichales	Erysipelotrichaceae_Genus
Lactobacillaceae	596.983	-2.8087	0.963802	-2.91419	0.00356617	0.0132921	Bacteria	Firmicutes	Bacilli	Lactobacillales	Lactobacillaceae
Peptostreptococcaceae	139.398	7.25506	1.47774	4.90957	9.12765e-07	9.35585e-06	Bacteria	Firmicutes	Clostridia	Clostridiales	Peptostreptococcaceae
Porphyromonadaceae_Genus	23509.4	-2.1416	0.621024	-3.44851	0.000563696	0.00231115	Bacteria	Bacteroidetes	Bacteroidia	Bacteroidales	Porphyromonadaceae_Genus
Ruminococcaceae_Genus	2362.18	1.32317	0.494891	2.67367	0.0075027	0.0256342	Bacteria	Firmicutes	Clostridia	Clostridiales	Ruminococcaceae_Genus
Sutterellaceae	413.49	-9.70821	1.51425	-6.41124	1.4434e-10	4.94991e-09	Bacteria	Proteobacteria	Betaproteobacteria	Burkholderiales	Sutterellaceae
Obese to Over-weight
	baseMean	log2FoldChange	lfcSE	stat	pvalue	padj	Kingdom	Phylum	Class	Order	Family
Bacteria_unclassified_Phylum	74.3261	-2.73359	0.893838	-3.05826	0.00222625	0.0304255	Bacteria	Bacteria_unclassified	Bacteria_unclassified	Bacteria_unclassified	Bacteria_unclassified_Phylum
Bifidobacteriaceae	451.718	-4.88794	1.14278	-4.27721	1.89246e-05	0.000775909	Bacteria	Actinobacteria	Actinobacteria	Bifidobacteriales	Bifidobacteriaceae
Erysipelotrichaceae	124.539	-6.24002	1.90064	-3.28311	0.00102668	0.0210469	Bacteria	Firmicutes	Erysipelotrichia	Erysipelotrichales	Erysipelotrichaceae
Over-weight to Normal
	baseMean	log2FoldChange	lfcSE	stat	pvalue	padj	Kingdom	Phylum	Class	Order	Family
Bacteroidaceae	2194.23	2.02434	0.561725	3.60379	0.000313604	0.00257156	Bacteria	Bacteroidetes	Bacteroidia	Bacteroidales	Bacteroidaceae
Bacteroidales_unclassified_Family	3940.95	1.34431	0.320792	4.19061	2.78211e-05	0.000380222	Bacteria	Bacteroidetes	Bacteroidia	Bacteroidales	Bacteroidales_unclassified_Family
Bacteroidetes_unclassified_Class	11.6032	5.23318	1.71509	3.05125	0.0022789	0.0116794	Bacteria	Bacteroidetes	Bacteroidetes_unclassified	Bacteroidetes_unclassified	Bacteroidetes_unclassified_Class
Betaproteobacteria_unclassified_Order	23.934	-6.99921	2.1703	-3.225	0.00125973	0.00737842	Bacteria	Proteobacteria	Betaproteobacteria	Betaproteobacteria_unclassified	Betaproteobacteria_unclassified_Order
Christensenellaceae	2.55332	4.59623	1.69072	2.71851	0.00655761	0.0268862	Bacteria	Firmicutes	Clostridia	Clostridiales	Christensenellaceae
Coriobacteriaceae_Genus	27.158	-2.70354	0.618663	-4.36997	1.24263e-05	0.00025474	Bacteria	Actinobacteria	Actinobacteria	Coriobacteriales	Coriobacteriaceae_Genus
Peptostreptococcaceae	139.398	7.24245	1.47786	4.90062	9.55351e-07	3.91694e-05	Bacteria	Firmicutes	Clostridia	Clostridiales	Peptostreptococcaceae
Porphyromonadaceae_Genus	23509.4	-1.82955	0.621026	-2.94601	0.003219	0.0146643	Bacteria	Bacteroidetes	Bacteroidia	Bacteroidales	Porphyromonadaceae_Genus
Ruminococcaceae_Genus	2362.18	1.73831	0.494893	3.51251	0.000443903	0.00303334	Bacteria	Firmicutes	Clostridia	Clostridiales	Ruminococcaceae_Genus
Sutterellaceae	413.49	-5.14736	1.42463	-3.61312	0.000302534	0.00257156	Bacteria	Proteobacteria	Betaproteobacteria	Burkholderiales	Sutterellaceae
